# Supplementary material for: Identification and verification of potential piRNAs from domesticated yak testis
Source: Reproduction. 2017 Nov 3;155(2):117–27. doi: 10.1530/REP-17-0592 (PMC5763474; doi:10.1530/REP-17-0592)
Supplement: Supporting Table 1 [file rep-155-117-t001.xlsx]

## Sheet: Sheet1
		Table s1 - Primer sequences.
	Gene Name	Primer Sequence	GenBank Accession No.
	AGO2	5’-ACAGGCACAGTCCTAAAC-3’	XM_005910394.2
		5’-CTAACCAATGGACCAAAC-3’
	AGO3	5’-GGAGGCAAGTTGTAGAGT-3’	XM_005910394.2
		5’-CGAATAAGTTGTTGCGAA-3’
	PIWI-like 1	5’-TTGTGTATCGGGATGGCG-3’	XM_005889573.2
		5’-CAAGGAGCAGGAACACGAA-3’
	PIWI-like 2	5’-ATGTCTCCCATAAGGTCATTCG-3’	XM_005895316.2
		5’-AACAACCATCTGTATCTTCCCC-3’
	PIWI-like 3	5’-CACACACTCGTGAAAAAGCC-3’	XM_005889850.1
		5’-GGTAGCATTCAGCGTAGCC-3’
	PIWI-like 4	5’-GAACCCACCACTTGGCACTG-3’	XM_005890045.2
		5’-CAGAATCCTCCACCAGCGA-3’
	β- ACTIN	5’-ATCGTCCACCGCAAATG-3’	XM_005887322.2
		5’-ATCGTCCACCGCAAATG-3’
	GAPDH	5’-GGTCGGAGTGAACGGATT-3’	EU195062.1
		5’-TCTTCTGGGTGGCAGTGAT-3’
	U6	5' -GCTTCGGCAGCACATATACT-3'
		5' -TTCACGAATTTGCGTGTCAT-3'
