# Supplementary material for: Identification and verification of potential piRNAs from domesticated yak testis
Source: Reproduction. 2017 Nov 3;155(2):117–27. doi: 10.1530/REP-17-0592 (PMC5763474; doi:10.1530/REP-17-0592)
Supplement: Supporting Table 2 [file rep-155-117-t002.xlsx]

## Sheet: Sheet1
Supplementary Table 2 - The reads were mapped to the yak reference genome to infer putative piRNA sequences.
#chrom	strand	start	end	0-mismatch	1-mismatch	>2-mismatch	Total
NW_005392951.1	+	394170	394269	103	0	1	104
NW_005392951.1	+	395392	395426	44	0	0	44
NW_005392951.1	+	395840	395878	100	0	0	100
NW_005392951.1	+	396971	397172	35	1	0	36
NW_005392951.1	+	397752	397889	77	0	0	77
NW_005392951.1	+	397900	397951	24	1	0	25
NW_005392951.1	+	900718	900761	39	0	1	40
NW_005392951.1	+	1190820	1190855	0	25	0	25
NW_005392951.1	+	1255739	1255770	3	23	1	27
NW_005392951.1	+	2109419	2109448	0	99	47	146
NW_005392951.1	+	2857996	2858031	41	10	0	51
NW_005392951.1	-	270468	270505	38	2	0	40
NW_005392951.1	-	2704159	2704217	69	6	3	78
NW_005393889.1	+	480390	480422	55	0	0	55
NW_005393889.1	+	483796	483827	26	0	0	26
NW_005393889.1	+	491306	491350	50	0	0	50
NW_005393889.1	+	504319	504379	35	0	0	35
NW_005393240.1	+	1102	1139	0	153	23	176
NW_005393240.1	+	2867	2901	14	40	1	55
NW_005393240.1	+	3026	3057	37	12	0	49
NW_005393240.1	+	8309	8347	8	32	1	41
NW_005393240.1	+	9287	9335	44	6	1	51
NW_005393240.1	+	11278	11329	42	46	1	89
NW_005393240.1	+	12974	13011	0	153	23	176
NW_005394056.1	-	97464	97494	27	0	0	27
NW_005394056.1	-	422105	422138	54	2	0	56
NW_005393119.1	-	537	587	1	82	73	156
NW_005393373.1	+	164509	164546	30	1	0	31
NW_005393490.1	+	134436	134537	42	1	0	43
NW_005393490.1	+	134546	134662	252	4	0	256
NW_005393490.1	-	47352	47382	0	24	5	29
NW_005393490.1	-	134589	134633	19	148	3	170
NW_005393490.1	-	238234	238268	57	0	0	57
NW_005393490.1	-	238275	238506	877	22	2	901
NW_005393490.1	-	292063	292095	26	1	0	27
NW_005392953.1	+	139976	140012	137	71	192	400
NW_005392953.1	+	850970	851047	183	2	0	185
NW_005392953.1	+	854819	854860	34	0	0	34
NW_005392953.1	+	855027	855066	37	0	0	37
NW_005392953.1	+	856108	856198	27	0	0	27
NW_005392953.1	+	857082	857156	26	0	0	26
NW_005392953.1	+	858349	858390	30	0	0	30
NW_005392953.1	+	1074016	1074064	28	0	0	28
NW_005392953.1	+	1143171	1143233	25	1	0	26
NW_005392953.1	+	1256353	1256385	86	0	0	86
NW_005392953.1	+	1272107	1272179	28	0	0	28
NW_005392953.1	+	1272514	1272568	43	4	0	47
NW_005392953.1	+	1320153	1320187	39	3	0	42
NW_005392953.1	+	1598632	1598665	40	10	1	51
NW_005392953.1	+	2066863	2066941	27	1	0	28
NW_005392953.1	-	752222	752252	72	0	0	72
NW_005392953.1	-	2544252	2544283	0	45	6	51
NW_005393862.1	+	348353	348492	760	760	13	1533
NW_005393862.1	+	594940	594975	163	5	0	168
NW_005394022.1	+	205941	205977	28493	1865	72	30430
NW_005393246.1	+	462007	462072	25	0	0	25
NW_005393246.1	+	463084	463125	56	155	2	213
NW_005393246.1	+	468326	468356	0	13	13	26
NW_005393246.1	+	524874	524907	9	18	21	48
NW_005393246.1	+	526553	526584	111	3	0	114
NW_005393246.1	-	24156	24213	10	51	12	73
NW_005392848.1	+	99741	99802	0	134	2	136
NW_005392848.1	+	100274	100312	37	240	42	319
NW_005392848.1	+	112272	112322	55	1	0	56
NW_005392848.1	+	112507	112562	122	3	1	126
NW_005392848.1	+	113199	113333	266	88	20	374
NW_005392848.1	+	113355	113387	0	91	3	94
NW_005392848.1	+	113490	113520	51	1	0	52
NW_005392848.1	+	113563	113608	105	28	0	133
NW_005392848.1	+	113862	113906	61	8	5	74
NW_005392848.1	+	113941	113981	1	32	0	33
NW_005392848.1	+	114205	114259	43	4	0	47
NW_005392848.1	+	116750	116795	67	4	0	71
NW_005392848.1	+	116983	117020	135	8	1	144
NW_005392848.1	+	117181	117271	129	4	0	133
NW_005392848.1	+	117518	117620	6	17	2	25
NW_005392848.1	+	118099	118167	64	2	1	67
NW_005392848.1	+	118256	118282	25	0	0	25
NW_005392848.1	+	118398	118438	157	5	1	163
NW_005392848.1	+	133791	133830	3	345	4	352
NW_005392848.1	+	134087	134160	971	12	1	984
NW_005392848.1	+	135573	135613	21	8	0	29
NW_005392848.1	+	144660	144705	1	26	8	35
NW_005392848.1	+	145502	145556	19	17	0	36
NW_005392848.1	+	146526	146571	60	2	0	62
NW_005392848.1	+	156668	156710	7	446	12	465
NW_005392848.1	+	158384	158444	19	10	1	30
NW_005392848.1	+	158925	158996	4	87	1	92
NW_005392848.1	+	159079	159184	409	21	24	454
NW_005392848.1	+	159352	159406	56	4	3	63
NW_005392848.1	+	159634	159681	104	4	3	111
NW_005392848.1	+	160109	160145	1	44	5	50
NW_005392848.1	+	164732	164788	705	9	2	716
NW_005392848.1	+	167914	167959	21	4	0	25
NW_005392848.1	+	168291	168367	1	51	42	94
NW_005392848.1	+	237092	237155	62	10	0	72
NW_005392848.1	+	238493	238525	61	9	0	70
NW_005392848.1	+	241303	241337	61	10	0	71
NW_005392848.1	+	242691	242717	52	2	0	54
NW_005392848.1	+	249586	249624	25	1	3	29
NW_005392848.1	+	249630	249695	29	104	12	145
NW_005392848.1	+	250121	250191	36	134	10	180
NW_005392848.1	+	250791	250875	44	151	11	206
NW_005392848.1	+	250981	251024	51	59	1	111
NW_005392848.1	+	251255	251342	24	24	34	82
NW_005392848.1	+	253450	253493	101	30	3	134
NW_005392848.1	+	253517	253549	25	9	0	34
NW_005392848.1	+	255682	255754	60	131	42	233
NW_005392848.1	-	99426	99486	123	33	2	158
NW_005392848.1	-	111310	111429	6	154	5	165
NW_005392848.1	-	111867	111930	2	19	11	32
NW_005392848.1	-	112225	112322	37	44	9	90
NW_005392848.1	-	112561	112628	42	1	1	44
NW_005392848.1	-	112682	112737	163	172	1	336
NW_005392848.1	-	112744	112783	222	9	1	232
NW_005392848.1	-	113879	113992	26	3	0	29
NW_005392848.1	-	116595	116731	4	66	0	70
NW_005392848.1	-	117038	117069	2	34	1	37
NW_005392848.1	-	118126	118163	12	230	92	334
NW_005392848.1	-	118279	118307	0	30	0	30
NW_005392848.1	-	118312	118373	189	5	6	200
NW_005392848.1	-	154497	154529	0	47	0	47
NW_005392848.1	-	154689	154752	6	998	16	1020
NW_005392848.1	-	154771	154912	127	344	12	483
NW_005392848.1	-	154918	154968	280	711	16	1007
NW_005392848.1	-	155171	155212	62	256	10	328
NW_005392848.1	-	155314	155373	131	0	56	187
NW_005392848.1	-	155519	155642	66	22	1	89
NW_005392848.1	-	155783	155902	4971	94	67	5132
NW_005392848.1	-	155939	156049	124	736	101	961
NW_005392848.1	-	156651	156714	81	108	42	231
NW_005392848.1	-	156754	156826	3	28	0	31
NW_005392848.1	-	157734	157775	1	41	3	45
NW_005392848.1	-	157867	157944	90	46	0	136
NW_005392848.1	-	158373	158429	31	233	5	269
NW_005392848.1	-	158644	158839	506	481	11	998
NW_005392848.1	-	162653	162731	28	122	8	158
NW_005392848.1	-	166356	166403	31	1	0	32
NW_005392848.1	-	167217	167247	149	17	0	166
NW_005392848.1	-	168032	168099	235	91	12	338
NW_005392848.1	-	230361	230410	170	38	3	211
NW_005392848.1	-	231392	231436	169	26	8	203
NW_005392848.1	-	239961	239990	0	24	1	25
NW_005393943.1	-	441305	441347	38	1	0	39
NW_005393943.1	-	441497	441600	117	1	0	118
NW_005393105.1	+	10147	10179	35	2	1	38
NW_005393105.1	+	191666	191697	0	110	0	110
NW_005393105.1	+	443160	443199	0	57	1	58
NW_005393105.1	+	704211	704243	1	48	0	49
NW_005393105.1	-	183484	183517	0	112	1	113
NW_005393105.1	-	184723	184752	18	6	1	25
NW_005393105.1	-	494478	494560	10	87	7	104
NW_005393752.1	+	34735	34771	44	1	0	45
NW_005393851.1	+	825363	825393	0	37	0	37
NW_005393851.1	-	936015	936043	0	39	0	39
NW_005393661.1	-	58416	58462	28	2	0	30
NW_005393208.1	+	7916	7986	29	0	0	29
NW_005393208.1	+	9853	9895	42	0	0	42
NW_005393208.1	+	10094	10126	32	0	0	32
NW_005393208.1	+	11879	11919	28	2	0	30
NW_005393208.1	+	40893	40929	25	0	0	25
NW_005393208.1	+	146989	147021	49	4	1	54
NW_005393208.1	+	718483	718539	2	55	12	69
NW_005393208.1	+	1218462	1218498	0	41	17	58
NW_005393208.1	+	1778550	1778595	4	25	9	38
NW_005393208.1	-	296572	296604	22	1	8	31
NW_005393208.1	-	339144	339179	32	1580	16	1628
NW_005393208.1	-	1008541	1008571	0	37	1	38
NW_005393208.1	-	1377485	1377513	0	131	3	134
NW_005393208.1	-	1436465	1436496	31	7	0	38
NW_005393208.1	-	2134463	2134494	52	1	0	53
NW_005393208.1	-	2156778	2156809	0	42	0	42
NW_005393655.1	+	271488	271520	0	106	3	109
NW_005393369.1	+	373149	373193	123	4	0	127
NW_005393151.1	+	1661531	1661564	57	14	0	71
NW_005393151.1	+	1673156	1673242	41	0	0	41
NW_005393151.1	+	1763609	1763727	59	0	0	59
NW_005393151.1	+	1767247	1767307	48	1	0	49
NW_005393151.1	+	1767633	1767690	49	0	0	49
NW_005393151.1	+	1767760	1767808	53	6	0	59
NW_005393151.1	-	140628	140657	15	18	4	37
NW_005393151.1	-	986713	986748	2	90	53	145
NW_005393151.1	-	1304365	1304397	0	27	0	27
NW_005393151.1	-	1767829	1767869	21	99	3	123
NW_005392972.1	+	121812	121896	46	0	0	46
NW_005392972.1	+	846223	846326	54	1	0	55
NW_005392972.1	-	122291	122330	112	1	0	113
NW_005392972.1	-	122797	122829	25	1	0	26
NW_005392972.1	-	123033	123140	162	1	0	163
NW_005392972.1	-	125614	125652	32	2	0	34
NW_005392972.1	-	493411	493483	66	0	0	66
NW_005393845.1	-	151999	152029	3	22	0	25
NW_005394020.1	-	28004	28041	27	61	3	91
NW_005393550.1	+	243757	243787	0	22	4	26
NW_005393550.1	+	838338	838449	25	0	0	25
NW_005393784.1	+	173808	173838	0	66	3	69
NW_005393784.1	+	340965	340998	1	35	2	38
NW_005393502.1	+	973738	973773	25	0	1	26
NW_005393502.1	+	976579	976610	86	1	0	87
NW_005393502.1	+	976682	976784	43	0	0	43
NW_005393502.1	+	1172646	1172757	46	2	0	48
NW_005393502.1	+	1393079	1393171	71	1	0	72
NW_005393502.1	+	1393511	1393605	46	1	0	47
NW_005393502.1	+	1393609	1393705	492	4	0	496
NW_005393502.1	+	1393724	1393864	25	1	0	26
NW_005393502.1	+	1394340	1394393	51	0	0	51
NW_005393502.1	+	1408434	1408465	43	0	0	43
NW_005393502.1	+	1483826	1483890	111	1	0	112
NW_005393502.1	+	2045072	2045209	44	1	2	47
NW_005393502.1	+	2045216	2045336	27	0	0	27
NW_005393502.1	+	2045337	2045426	108	3	0	111
NW_005393502.1	-	274920	274951	0	103	8	111
NW_005393502.1	-	1072695	1072725	0	71	2	73
NW_005393502.1	-	1236962	1236998	2	90	53	145
NW_005393502.1	-	1281740	1281806	39	0	0	39
NW_005393502.1	-	1340635	1340664	0	40	1	41
NW_005393502.1	-	1408778	1408810	119	1	1	121
NW_005393502.1	-	1852369	1852398	15	18	4	37
NW_005393502.1	-	1930859	1930890	29	0	0	29
NW_005393502.1	-	2023996	2024065	26	1	0	27
NW_005393024.1	+	211799	211854	3	24	0	27
NW_005393024.1	+	692708	692758	28	11	1	40
NW_005393024.1	-	310698	310878	121	37	84	242
NW_005393024.1	-	318304	318427	119	2	6	127
NW_005393024.1	-	318434	318478	2	34	1	37
NW_005393024.1	-	318751	318794	37	45	0	82
NW_005393024.1	-	462160	462190	41	1	1	43
NW_005393712.1	+	1927651	1927821	53	0	0	53
NW_005393712.1	+	1928001	1928220	75	1	0	76
NW_005393712.1	+	1928530	1928627	35	0	0	35
NW_005393712.1	+	1928747	1929040	421	3	0	424
NW_005393712.1	+	1929049	1929099	23	0	6	29
NW_005393712.1	+	1929102	1929229	98	7	4	109
NW_005393712.1	+	1929343	1929477	201	3	0	204
NW_005393712.1	+	1929664	1929777	57	0	1	58
NW_005393712.1	+	1929788	1929856	48	0	0	48
NW_005393712.1	+	1930066	1930144	100	0	0	100
NW_005393712.1	+	1930162	1930198	99	2	0	101
NW_005393712.1	+	1930259	1930396	265	6	0	271
NW_005393712.1	+	1930461	1930510	65	0	1	66
NW_005393712.1	+	1930621	1930713	85	0	0	85
NW_005393712.1	+	1931029	1931069	36	0	0	36
NW_005393712.1	+	1931181	1931344	51	1	0	52
NW_005393712.1	+	1931438	1931514	37	1	0	38
NW_005393712.1	+	1931521	1931597	26	0	0	26
NW_005393712.1	+	1932084	1932132	33	0	0	33
NW_005393712.1	+	2175068	2175101	339	3	0	342
NW_005393712.1	-	539595	539659	47	0	0	47
NW_005393712.1	-	540577	540758	178	2	0	180
NW_005393712.1	-	541082	541228	164	4	0	168
NW_005393712.1	-	541496	541553	28	0	0	28
NW_005393712.1	-	557924	558013	47	44	3	94
NW_005393712.1	-	558025	558187	1049	58	1	1108
NW_005393712.1	-	558256	558329	3129	1809	173	5111
NW_005393712.1	-	1872228	1872268	62	1	0	63
NW_005393712.1	-	1874461	1874531	92	3	0	95
NW_005393712.1	-	1874562	1874623	2	23	0	25
NW_005393712.1	-	1874708	1874756	1	46	0	47
NW_005393712.1	-	1874761	1875042	332	3	1	336
NW_005393712.1	-	1875090	1875262	48	0	0	48
NW_005393712.1	-	1875467	1875511	109	0	0	109
NW_005393712.1	-	1875615	1875703	60	2	0	62
NW_005393712.1	-	1875708	1875771	263	4	0	267
NW_005393712.1	-	1875778	1875896	88	11	0	99
NW_005393712.1	-	1875900	1876234	1338	10	2	1350
NW_005393712.1	-	1876315	1876390	59	0	0	59
NW_005393712.1	-	1876582	1876658	39	0	0	39
NW_005393712.1	-	1876968	1877077	69	0	0	69
NW_005393712.1	-	1877449	1877526	160	0	0	160
NW_005393712.1	-	1877532	1877659	42	1	0	43
NW_005393712.1	-	1877664	1877735	55	0	0	55
NW_005393712.1	-	1877743	1877787	34	0	0	34
NW_005393712.1	-	1877830	1877966	35	0	0	35
NW_005393712.1	-	1878331	1878468	162	0	0	162
NW_005393712.1	-	1878589	1878654	67	0	0	67
NW_005393712.1	-	1879588	1879679	71	0	0	71
NW_005393712.1	-	1879696	1879825	458	3	0	461
NW_005393712.1	-	1879853	1879941	81	2	0	83
NW_005393712.1	-	1879971	1880019	34	0	0	34
NW_005393712.1	-	1880038	1880114	62	1	0	63
NW_005393712.1	-	1880279	1880328	28	0	0	28
NW_005393712.1	-	1880451	1880530	52	0	0	52
NW_005393712.1	-	1880665	1880774	66	2	0	68
NW_005393712.1	-	1882582	1882747	55	1	0	56
NW_005393712.1	-	1883526	1883622	49	0	0	49
NW_005393712.1	-	1884022	1884061	27	0	0	27
NW_005393712.1	-	1884742	1884810	68	1	1	70
NW_005393712.1	-	1884894	1884962	75	4	0	79
NW_005393712.1	-	1889635	1889706	26	1	0	27
NW_005393712.1	-	1892152	1892253	73	0	0	73
NW_005393712.1	-	1892932	1893038	45	0	0	45
NW_005393712.1	-	1893040	1893125	90	2	0	92
NW_005393712.1	-	1893670	1893856	289	8	0	297
NW_005393712.1	-	1893945	1893986	27	0	0	27
NW_005393712.1	-	1894223	1894281	39	0	0	39
NW_005393712.1	-	1894284	1894376	45	1	0	46
NW_005393712.1	-	1894421	1894757	714	6	0	720
NW_005393712.1	-	1894832	1895018	252	37	0	289
NW_005393712.1	-	1895223	1895314	41	1	0	42
NW_005393712.1	-	1902027	1902096	118	43	0	161
NW_005393712.1	-	1902131	1902208	60	5	0	65
NW_005393712.1	-	1902245	1902317	32	1	0	33
NW_005393712.1	-	1907195	1907232	222	1	0	223
NW_005393712.1	-	1907960	1908047	58	0	0	58
NW_005393712.1	-	1908971	1909062	167	1	0	168
NW_005393712.1	-	1909147	1909203	58	0	0	58
NW_005393712.1	-	1909206	1909414	134	2	0	136
NW_005393712.1	-	1909452	1909655	1491	24	1	1516
NW_005393712.1	-	1909755	1909805	68	1	0	69
NW_005393712.1	-	1909969	1910096	59	0	0	59
NW_005393712.1	-	1910579	1910690	34	1	0	35
NW_005393712.1	-	1910691	1910726	31	0	0	31
NW_005393712.1	-	1911090	1911128	30	0	0	30
NW_005393712.1	-	1911270	1911368	46	0	0	46
NW_005393712.1	-	1911559	1911645	47	1	0	48
NW_005393712.1	-	1911843	1911907	33	0	0	33
NW_005393712.1	-	1912576	1912660	58	1	0	59
NW_005393712.1	-	1913658	1913742	55	0	0	55
NW_005393712.1	-	1916333	1916376	50	2	0	52
NW_005393712.1	-	1917722	1917804	58	6	0	64
NW_005393712.1	-	1918783	1918815	155	11	0	166
NW_005393712.1	-	1924582	1924613	765	3	0	768
NW_005393712.1	-	1925084	1925157	87	1	0	88
NW_005393712.1	-	1925169	1925220	47	1	0	48
NW_005393712.1	-	1925289	1925330	66	5	0	71
NW_005393712.1	-	1926296	1926329	40	0	1	41
NW_005393712.1	-	1926551	1926642	26	0	0	26
NW_005393712.1	-	1926648	1926796	28	0	0	28
NW_005394026.1	+	339526	339577	143	1	6	150
NW_005394026.1	-	31700	31729	11	19	1	31
NW_005394026.1	-	37929	37971	1	55	1	57
NW_005394026.1	-	40131	40165	61	12	0	73
NW_005394026.1	-	41156	41190	15	10	1	26
NW_005394026.1	-	41511	41547	92	7	17	116
NW_005394026.1	-	41614	41667	21	1	5	27
NW_005394026.1	-	41909	41977	39	282	5	326
NW_005394026.1	-	42247	42316	6	20	0	26
NW_005393992.1	-	1019693	1019735	79	7	2	88
NW_005393159.1	-	62057	62095	6	834	6	846
NW_005393238.1	+	998950	998982	26	1	0	27
NW_005393238.1	+	1068667	1068706	149	67	2	218
NW_005393238.1	+	1110398	1110432	0	32	0	32
NW_005393238.1	-	284397	284428	0	28	0	28
NW_005393238.1	-	714795	714829	0	32	0	32
NW_005392947.1	+	1639165	1639203	21	2	2	25
NW_005392947.1	+	2586091	2586124	79	39	1	119
NW_005392947.1	-	760111	760213	23	10	0	33
NW_005392947.1	-	760219	760326	100	4	0	104
NW_005392947.1	-	1128839	1128868	37	1	0	38
NW_005392947.1	-	1511493	1511539	105	22	1	128
NW_005392947.1	-	1511540	1511652	69	2	2	73
NW_005392947.1	-	1511930	1511976	105	22	1	128
NW_005392947.1	-	1576942	1576972	0	38	0	38
NW_005392947.1	-	2405697	2405735	35	4	0	39
NW_005393758.1	+	108873	108905	0	39	8	47
NW_005393758.1	+	109015	109051	5	236	162	403
NW_005393758.1	-	53265	53295	717	2	0	719
NW_005393758.1	-	100212	100249	27	1	0	28
NW_005393244.1	+	159968	159998	2	49	2	53
NW_005393244.1	+	788751	788787	63	1	0	64
NW_005393244.1	+	2124145	2124176	1	1243	81	1325
NW_005393244.1	-	139097	139133	11	13	1	25
NW_005394036.1	+	175179	175212	27	0	0	27
NW_005393962.1	+	1699017	1699047	23	16	1	40
NW_005393962.1	+	1782391	1782421	46	0	0	46
NW_005393962.1	-	462496	462529	13	34	1	48
NW_005393548.1	+	311880	311913	2195	193	11	2399
NW_005393548.1	-	203296	203325	0	66	0	66
NW_005393548.1	-	203555	203599	9	83	4	96
NW_005393120.1	-	313758	313798	35	0	0	35
NW_005392945.1	+	86731	86832	32	1	0	33
NW_005392945.1	+	86850	86886	25	0	0	25
NW_005392945.1	+	94063	94100	29	1	0	30
NW_005392945.1	+	97977	98044	28	0	0	28
NW_005392945.1	+	104072	104114	51	41	8	100
NW_005392945.1	+	104467	104509	1	55	1	57
NW_005392945.1	+	105401	105470	11	16	0	27
NW_005392945.1	+	120429	120464	44	3	0	47
NW_005392945.1	+	120591	120627	38	1	0	39
NW_005392945.1	+	120758	120802	48	0	0	48
NW_005392945.1	+	120837	120884	35	0	0	35
NW_005392945.1	+	205695	205810	25	0	1	26
NW_005392945.1	+	205856	205892	55	1	0	56
NW_005392945.1	+	220638	220669	70	0	0	70
NW_005392945.1	+	734076	734119	10	32	1	43
NW_005392945.1	+	1019484	1019529	27	0	0	27
NW_005392945.1	-	120535	120591	70	1	0	71
NW_005392945.1	-	120826	120911	43	0	0	43
NW_005392945.1	-	121483	121662	26	1	0	27
NW_005393677.1	+	584148	584194	35	1	0	36
NW_005393677.1	-	509758	509791	4	34	0	38
NW_005393677.1	-	572759	572792	36	0	0	36
NW_005393677.1	-	575727	575793	97	2	0	99
NW_005393677.1	-	575903	576127	67	1	0	68
NW_005393677.1	-	577057	577155	28	0	0	28
NW_005393677.1	-	1611570	1611599	0	71	2	73
NW_005393677.1	-	1699962	1700006	43	0	0	43
NW_005393677.1	-	1700749	1700799	46	0	0	46
NW_005393677.1	-	1701776	1701852	27	1	0	28
NW_005393283.1	-	195325	195380	53	0	0	53
NW_005393987.1	-	17999	18034	15	111	31	157
NW_005393584.1	+	2289	2318	25	0	0	25
NW_005393584.1	+	2365	2438	42	7	0	49
NW_005393584.1	+	45715	45748	26	0	0	26
NW_005393584.1	+	71863	72031	260	1	0	261
NW_005393584.1	+	72194	72270	34	3	0	37
NW_005393584.1	+	72376	72437	44	0	0	44
NW_005393584.1	+	123339	123376	40	1	0	41
NW_005393584.1	+	211800	211892	31	0	0	31
NW_005393584.1	+	212061	212111	27	0	0	27
NW_005393584.1	+	381305	381335	84	0	0	84
NW_005393584.1	+	469126	469156	34	0	0	34
NW_005393584.1	-	211683	211838	40	1	0	41
NW_005393584.1	-	212040	212137	142	2	0	144
NW_005393584.1	-	229034	229063	0	122	2	124
NW_005393584.1	-	284947	285018	29	0	0	29
NW_005393584.1	-	285159	285192	88	2	0	90
NW_005393584.1	-	285646	285773	28	1	0	29
NW_005393584.1	-	285883	285982	93	2	0	95
NW_005393584.1	-	286040	286113	30	2	0	32
NW_005393266.1	+	75302	75339	2	72	1	75
NW_005393266.1	+	75436	75515	27	0	6	33
NW_005393266.1	+	553970	554005	3	93	3	99
NW_005393266.1	+	1599095	1599128	0	79	38	117
NW_005393266.1	-	583120	583149	69	1	0	70
NW_005393266.1	-	583161	583272	49	1	0	50
NW_005393266.1	-	1682963	1682994	28	0	0	28
NW_005393113.1	+	433865	433896	37	1	0	38
NW_005393113.1	+	785593	785622	0	86	0	86
NW_005393113.1	+	1279550	1279578	0	27	0	27
NW_005393113.1	+	1806302	1806345	41	5	0	46
NW_005393113.1	+	1963933	1963964	7	169	3	179
NW_005393113.1	-	1725174	1725207	0	105	8	113
NW_005393113.1	-	1897928	1897963	23	2	5	30
NW_005394052.1	+	64542	64574	42	0	0	42
NW_005394052.1	+	100122	100156	30	0	0	30
NW_005394052.1	+	100198	100253	5	141	2	148
NW_005394052.1	+	404090	404118	72	1	0	73
NW_005394052.1	+	497190	497223	0	22	6	28
NW_005394052.1	+	544034	544068	2	29	1	32
NW_005394052.1	-	12664	12729	38	1	0	39
NW_005394052.1	-	41147	41209	26	1	0	27
NW_005394052.1	-	323574	323608	69	0	1	70
NW_005393668.1	+	287620	287692	99	1	0	100
NW_005393668.1	+	308202	308315	47	0	0	47
NW_005393668.1	+	308687	308731	25	0	0	25
NW_005393668.1	+	557321	557360	86	1	0	87
NW_005393668.1	+	590729	590815	37	0	0	37
NW_005393668.1	+	590821	590883	31	0	0	31
NW_005393668.1	-	554141	554188	37	3	0	40
NW_005393668.1	-	665113	665142	22	2	1	25
NW_005393377.1	+	207463	207496	0	31	0	31
NW_005393377.1	+	239056	239102	26	0	0	26
NW_005393377.1	+	407732	407895	645	21	2	668
NW_005393377.1	+	465325	465365	40	2	0	42
NW_005393377.1	+	685197	685280	52	0	1	53
NW_005393377.1	+	900040	900182	33	1	0	34
NW_005393377.1	+	900628	900701	21	2	2	25
NW_005393377.1	+	2760834	2760902	30	3	0	33
NW_005393377.1	+	2761349	2761388	81	2	0	83
NW_005393377.1	+	2761446	2761571	30	2	0	32
NW_005393377.1	+	2761694	2761736	137	1	0	138
NW_005393377.1	+	2761752	2761842	40	2	0	42
NW_005393377.1	+	2761959	2762039	34	1	0	35
NW_005393377.1	+	2762413	2762512	68	0	0	68
NW_005393377.1	+	2762528	2762567	39	2	0	41
NW_005393377.1	+	2762686	2762837	142	5	1	148
NW_005393377.1	+	3496108	3496139	44	1	0	45
NW_005393377.1	-	420526	420564	2199	87	6	2292
NW_005393377.1	-	427281	427327	31	2	1	34
NW_005393377.1	-	465551	465602	29	0	2	31
NW_005393377.1	-	465713	465798	60	0	0	60
NW_005393377.1	-	465803	465851	34	2	0	36
NW_005393377.1	-	466082	466190	33	2	0	35
NW_005393377.1	-	466390	466484	25	1	0	26
NW_005393377.1	-	466702	466749	51	1	0	52
NW_005393377.1	-	467062	467117	26	0	0	26
NW_005393377.1	-	467158	467205	73	2	0	75
NW_005393377.1	-	467279	467322	99	0	0	99
NW_005393377.1	-	467392	467562	91	5	1	97
NW_005393377.1	-	467633	467732	38	15	0	53
NW_005393377.1	-	474683	474741	36	0	0	36
NW_005393377.1	-	937874	937912	90	17	0	107
NW_005393377.1	-	1207252	1207353	39	2	0	41
NW_005393377.1	-	1207474	1207507	27	0	0	27
NW_005393377.1	-	3430720	3430760	27	0	0	27
NW_005393377.1	-	3488716	3488774	30	2	0	32
NW_005393411.1	+	103529	103569	29	0	0	29
NW_005393411.1	+	104394	104446	28	4	0	32
NW_005394024.1	-	20777	20806	0	25	0	25
NW_005394024.1	-	83579	83624	27	1	0	28
NW_005393248.1	+	2526	2562	140	1	1	142
NW_005393248.1	-	1906	1946	142	3	3	148
NW_005393248.1	-	2278	2346	7	217	0	224
NW_005393248.1	-	123615	123642	0	45	2	47
NW_005393148.1	-	159092	159159	55	0	1	56
NW_005393148.1	-	213831	213874	24	2	0	26
NW_005393657.1	+	281231	281313	29	0	0	29
NW_005393657.1	-	265659	265719	45	0	0	45
NW_005394050.1	+	9580	9639	23	9	4	36
NW_005393375.1	+	996584	996615	0	105	11	116
NW_005393375.1	+	1641597	1641629	0	49	0	49
NW_005393375.1	+	1960988	1961017	0	100	0	100
NW_005393375.1	-	271851	271881	0	85	0	85
NW_005393375.1	-	696458	696492	29	32	1	62
NW_005393375.1	-	2012580	2012697	173	0	1	174
NW_005393375.1	-	2307113	2307147	0	27	3	30
NW_005393375.1	-	2663962	2663999	26	0	0	26
NW_005393375.1	-	2681868	2681927	34	0	0	34
NW_005393375.1	-	2764862	2764918	36	0	0	36
NW_005393375.1	-	2804768	2804798	0	70	34	104
NW_005392828.1	-	298019	298053	22	43	2	67
NW_005392828.1	-	460883	460915	0	13	12	25
NW_005393234.1	+	232498	232548	196	2	0	198
NW_005393234.1	+	232552	232760	58	4	0	62
NW_005393234.1	+	232925	232968	98	5	0	103
NW_005393234.1	+	233047	233215	33	0	14	47
NW_005393234.1	+	233282	233463	694	110	58	862
NW_005393234.1	-	232631	232686	30	15	0	45
NW_005393234.1	-	232740	232824	40	143	118	301
NW_005394000.1	+	55488	55520	0	59	0	59
NW_005394000.1	+	342942	342976	0	1139	8	1147
NW_005394000.1	-	120125	120155	1	23	1	25
NW_005394000.1	-	177422	177458	23	13	0	36
NW_005394000.1	-	201762	201795	116	0	0	116
NW_005394000.1	-	201845	201890	20	23	2	45
NW_005394000.1	-	202825	202912	39	65	0	104
NW_005394000.1	-	202927	202987	173	4	1	178
NW_005394000.1	-	203902	203951	22	2	1	25
NW_005393633.1	-	503788	503832	113	84	6	203
NW_005393633.1	-	577032	577062	0	91	6	97
NW_005393440.1	-	66107	66136	0	37	1	38
NW_005393319.1	-	249723	249750	0	35	0	35
NW_005393319.1	-	270471	270511	77	0	0	77
NW_005393586.1	+	230222	230251	27	0	0	27
NW_005393359.1	+	84089	84120	0	35	1	36
NW_005393359.1	+	278206	278238	0	35	2	37
NW_005393359.1	+	603723	603768	6	23	0	29
NW_005393359.1	+	1047590	1047623	1	34	1	36
NW_005393359.1	+	1100298	1100328	0	33	0	33
NW_005393359.1	+	1134140	1134365	152	31	1	184
NW_005393359.1	-	18605	18659	1	80	3	84
NW_005393359.1	-	604034	604072	36	2	0	38
NW_005393592.1	+	903792	903825	0	36	2	38
NW_005393592.1	+	1296081	1296109	0	1211	363	1574
NW_005393592.1	+	1716619	1716648	52	2	0	54
NW_005393592.1	-	456290	456333	51	41	8	100
NW_005393592.1	-	456838	456914	141	6	0	147
NW_005393592.1	-	458830	458862	0	14	11	25
NW_005393592.1	-	459727	459790	67	17	0	84
NW_005393592.1	-	460032	460068	28	1	0	29
NW_005393592.1	-	461111	461148	59	0	0	59
NW_005392955.1	+	721619	721646	66	2	0	68
NW_005392955.1	-	62995	63062	8	21	16	45
NW_005394008.1	+	21935	21964	0	23	2	25
NW_005394008.1	+	24133	24163	0	25	1	26
NW_005394008.1	+	148992	149025	0	57	1	58
NW_005394008.1	+	281579	281637	69	6	3	78
NW_005394008.1	-	21820	21867	16	392	87	495
NW_005394008.1	-	147621	147654	39	49	0	88
NW_005394008.1	-	173889	173919	130	2	0	132
NW_005394008.1	-	251785	251817	0	47	0	47
NW_005394008.1	-	251909	251950	10	43	11	64
NW_005393284.1	+	309392	309442	27	2	0	29
NW_005393284.1	+	2466201	2466232	0	71	46	117
NW_005393284.1	+	2527115	2527159	39	0	1	40
NW_005393588.1	-	401734	401767	0	359	20	379
NW_005393262.1	+	211709	211773	9	498	61	568
NW_005393262.1	+	212360	212390	60	1	0	61
NW_005393262.1	+	212605	212636	0	49	0	49
NW_005393262.1	-	211694	211726	0	30	1	31
NW_005393262.1	-	211952	211991	3	80	1	84
NW_005393262.1	-	302426	302471	32	1	0	33
NW_005393258.1	+	366174	366202	0	39	0	39
NW_005393718.1	+	938281	938312	68	0	0	68
NW_005393028.1	+	42155	42297	40	0	0	40
NW_005393028.1	+	42364	42529	98	1	0	99
NW_005393028.1	+	42548	42584	24	2	1	27
NW_005393028.1	+	42593	42803	290	11	0	301
NW_005393028.1	+	42975	43065	36	0	0	36
NW_005393028.1	+	43204	43357	60	1	1	62
NW_005393028.1	+	43379	43408	36	2	0	38
NW_005393028.1	+	43455	43504	235	2	1	238
NW_005393028.1	+	44581	44626	42	0	0	42
NW_005393028.1	+	44770	44837	28	0	0	28
NW_005393028.1	+	45552	45593	29	2	0	31
NW_005393028.1	+	45903	46047	36	0	0	36
NW_005393028.1	+	46198	46272	29	0	0	29
NW_005393028.1	+	46280	46324	34	1	0	35
NW_005393028.1	+	46338	46464	120	3	0	123
NW_005393028.1	+	46693	46782	88	2	0	90
NW_005393028.1	+	46902	47010	66	1	0	67
NW_005393028.1	+	77180	77211	54	0	0	54
NW_005393028.1	+	220389	220464	64	0	0	64
NW_005393028.1	+	222452	222488	26	0	0	26
NW_005393028.1	+	222785	222902	40	1	0	41
NW_005393028.1	+	223157	223191	31	0	0	31
NW_005393028.1	+	223268	223371	27	2	0	29
NW_005393028.1	+	223860	223964	37	0	0	37
NW_005393028.1	+	224118	224162	77	3	0	80
NW_005393028.1	+	224437	224566	120	4	0	124
NW_005393028.1	+	224627	224719	73	0	0	73
NW_005393028.1	+	224824	224966	97	0	0	97
NW_005393028.1	+	242212	242248	86	0	0	86
NW_005393028.1	+	259821	259857	56	0	1	57
NW_005393028.1	+	260145	260185	34	0	1	35
NW_005393028.1	+	261072	261184	27	0	0	27
NW_005393028.1	+	261460	261546	44	1	0	45
NW_005393028.1	+	267947	268016	46	4	0	50
NW_005393028.1	+	268129	268167	43	1	0	44
NW_005393028.1	+	498456	498489	468	505	15	988
NW_005393028.1	-	145198	145230	53	0	0	53
NW_005393028.1	-	210446	210485	26	0	0	26
NW_005393028.1	-	214272	214321	30	0	0	30
NW_005393028.1	-	216184	216265	30	0	0	30
NW_005393028.1	-	218449	218480	66	0	0	66
NW_005393028.1	-	219464	219555	56	0	0	56
NW_005393699.1	+	664744	664775	40	0	1	41
NW_005393699.1	+	1326093	1326121	22	11	0	33
NW_005393699.1	+	1368591	1368657	35	0	0	35
NW_005393699.1	+	1369802	1369839	25	0	0	25
NW_005393699.1	+	2278415	2278448	39	5	0	44
NW_005393699.1	-	1167974	1168278	2428	338	7	2773
NW_005393699.1	-	1485583	1485668	26	0	0	26
NW_005393699.1	-	1510321	1510351	0	32	6	38
NW_005393699.1	-	2087064	2087097	66	0	0	66
NW_005393395.1	+	136376	136441	32	0	0	32
NW_005393395.1	+	857139	857176	25	0	0	25
NW_005393395.1	+	857329	857376	41	1	1	43
NW_005393395.1	+	858302	858421	37	0	0	37
NW_005393395.1	+	858642	858745	47	1	0	48
NW_005393395.1	+	859364	859443	69	1	0	70
NW_005393395.1	+	2358857	2358889	34	0	0	34
NW_005393395.1	-	716986	717024	89	0	0	89
NW_005393395.1	-	1050201	1050234	39	0	0	39
NW_005393395.1	-	1055538	1055626	44	1	0	45
NW_005393395.1	-	1055885	1055931	67	1	0	68
NW_005393395.1	-	2529767	2529825	27	0	0	27
NW_005393395.1	-	2557308	2557378	26	0	0	26
NW_005393395.1	-	2682853	2682883	8	47	6	61
NW_005393395.1	-	2686627	2686660	1	29	0	30
NW_005393395.1	-	2829289	2829327	49	1	0	50
NW_005393395.1	-	2853159	2853200	26	0	0	26
NW_005393395.1	-	2853885	2853914	27	2	0	29
NW_005392941.1	+	44838	44883	25	1	0	26
NW_005392941.1	+	337992	338166	104	32	0	136
NW_005392941.1	+	338180	338287	2957	90	4	3051
NW_005392941.1	+	338354	338524	275	5	0	280
NW_005392941.1	+	338527	338603	35	0	0	35
NW_005392941.1	+	338616	338715	64	1	0	65
NW_005392941.1	+	338732	338894	55	4	0	59
NW_005392941.1	+	338933	339006	68	1	0	69
NW_005392941.1	+	339125	339161	10	20	0	30
NW_005392941.1	+	340300	340387	861	18	2	881
NW_005392941.1	+	396150	396178	1	107	1	109
NW_005392941.1	-	44831	44875	37	8	11	56
NW_005393877.1	+	435614	435643	58	2	0	60
NW_005393877.1	-	702513	702551	23	6	0	29
NW_005393580.1	-	436	465	3	38	0	41
NW_005393580.1	-	66447	66508	6	25	0	31
NW_005393345.1	+	112841	112889	0	41	0	41
NW_005393345.1	+	381381	381413	0	166	3	169
NW_005393345.1	+	910816	910850	0	41	1	42
NW_005393345.1	+	1073928	1073964	29	88	17	134
NW_005393345.1	-	954925	955037	69	2	2	73
NW_005393345.1	-	955066	955116	46	6	1	53
NW_005393988.1	+	378088	378122	0	58	23	81
NW_005393988.1	-	102658	102689	24	2	0	26
NW_005393988.1	-	127821	127849	63	0	0	63
NW_005393988.1	-	910607	910638	29	0	0	29
NW_005393988.1	-	1007236	1007275	18	21	0	39
NW_005393853.1	+	498190	498249	21	50	1	72
NW_005393853.1	+	498529	498621	7	32	0	39
NW_005393853.1	+	498972	499016	14	26	5	45
NW_005393853.1	+	499124	499192	13	6	9	28
NW_005393853.1	+	500332	500397	15	9	13	37
NW_005393853.1	+	1418916	1418953	11	23	0	34
NW_005393853.1	+	2479580	2479631	3	13	12	28
NW_005393853.1	+	2480165	2480201	0	146	22	168
NW_005393853.1	-	199859	199889	0	125	9	134
NW_005393853.1	-	499054	499086	31	1	0	32
NW_005393853.1	-	1532361	1532392	383	345	7	735
NW_005393853.1	-	2167199	2167308	28	4875	616	5519
NW_005393996.1	+	227392	227435	28	0	0	28
NW_005393996.1	+	369778	369805	0	35	16	51
NW_005393996.1	-	572212	572248	8	58	0	66
NW_005393609.1	+	243275	243308	26	1	0	27
NW_005393609.1	+	243309	243392	49	0	0	49
NW_005393609.1	+	622852	622881	48	0	0	48
NW_005393609.1	+	624115	624149	37	0	0	37
NW_005393609.1	+	832612	832645	34	1	2	37
NW_005393609.1	-	794111	794146	3	94	66	163
NW_005393609.1	-	1215461	1215490	34	0	0	34
NW_005393609.1	-	2779778	2779808	0	35	1	36
NW_005393621.1	+	103	170	6	424	31	461
NW_005393621.1	+	1090507	1090561	30	0	0	30
NW_005393621.1	+	1116394	1116445	39	0	1	40
NW_005393621.1	+	1366942	1366974	36	0	0	36
NW_005393621.1	+	1649941	1650008	114	4	0	118
NW_005393621.1	+	1650207	1650256	88	1	0	89
NW_005393621.1	+	1650286	1650435	100	2	0	102
NW_005393621.1	+	1650526	1650679	154	3	0	157
NW_005393621.1	+	1650683	1650757	177	3	0	180
NW_005393621.1	+	1650922	1651032	27	0	0	27
NW_005393621.1	+	1651042	1651239	126	2	0	128
NW_005393621.1	+	1651245	1651353	61	2	0	63
NW_005393621.1	+	1651531	1651617	168	1	0	169
NW_005393621.1	+	1652002	1652105	39	0	0	39
NW_005393621.1	+	1652509	1652566	44	1	0	45
NW_005393621.1	+	1688428	1688457	104	1	0	105
NW_005393621.1	+	1942065	1942094	0	67	2	69
NW_005393621.1	-	305171	305211	73	0	0	73
NW_005393621.1	-	598608	598669	27	1	0	28
NW_005393621.1	-	625844	625911	24	1	0	25
NW_005393621.1	-	644399	644520	28	0	0	28
NW_005393621.1	-	1081048	1081084	41	0	0	41
NW_005393621.1	-	1089290	1089370	33	0	0	33
NW_005393621.1	-	2170409	2170439	0	73	0	73
NW_005393619.1	+	79984	80024	52	3	0	55
NW_005393557.1	-	583158	583221	88	0	0	88
NW_005393557.1	-	726196	726236	30	0	0	30
NW_005393256.1	+	112312	112346	34	1	0	35
NW_005393256.1	+	494637	494697	13	10	2	25
NW_005393256.1	+	580979	581011	0	40	0	40
NW_005393256.1	+	734676	734713	3	28	1	32
NW_005393256.1	-	603496	603527	20	2	3	25
NW_005394040.1	+	552900	552935	0	72	0	72
NW_005394040.1	+	552940	552976	19	9	0	28
NW_005394040.1	-	79196	79227	0	26	3	29
NW_005393361.1	+	51508	51536	26	1	0	27
NW_005393361.1	+	57114	57172	172	3	1	176
NW_005393361.1	+	57208	57433	37	2	2	41
NW_005393361.1	+	61928	62000	1528	24	1	1553
NW_005393361.1	+	62087	62160	14	11	4	29
NW_005393361.1	+	62162	62251	857	5	1	863
NW_005393361.1	+	62266	62331	23	47	23	93
NW_005393361.1	+	64188	64297	139	7	7	153
NW_005393361.1	+	64402	64492	46	33	1	80
NW_005393361.1	+	73401	73463	40	0	0	40
NW_005393361.1	+	74375	74442	37	577	31	645
NW_005393361.1	+	74548	74596	34	23	2	59
NW_005393361.1	+	79736	79781	485	20	5	510
NW_005393361.1	+	79891	80032	124	68	3	195
NW_005393361.1	+	90840	91240	5330	17901	352	23583
NW_005393361.1	+	91316	91456	596	12	2	610
NW_005393361.1	+	119314	119390	44	8	0	52
NW_005393361.1	+	119478	119597	97	3	0	100
NW_005393361.1	+	119605	119663	176	103	7	286
NW_005393361.1	+	119702	119784	60	0	0	60
NW_005393361.1	+	126674	126739	54	0	0	54
NW_005393361.1	+	126859	127003	892	41	2	935
NW_005393361.1	+	135802	135861	331	13	0	344
NW_005393361.1	+	135862	136053	46	299	9	354
NW_005393361.1	+	190438	190677	213	42	3	258
NW_005393361.1	+	190690	190722	8	82	5	95
NW_005393361.1	+	205836	206374	11759	260	276	12295
NW_005393361.1	+	206378	206457	283	3	1	287
NW_005393361.1	+	206467	206566	30	2	0	32
NW_005393361.1	+	237612	237744	5177	48	4	5229
NW_005393361.1	+	237757	237807	103	8	1	112
NW_005393361.1	+	237814	237989	18686	578	24	19288
NW_005393361.1	+	238049	238133	707	15	2	724
NW_005393361.1	+	238136	238191	100	15	0	115
NW_005393361.1	+	246339	246370	1	69	18	88
NW_005393361.1	+	252370	252470	94	3	0	97
NW_005393361.1	+	252506	252701	614	72	5	691
NW_005393361.1	+	252731	252793	21	47	23	91
NW_005393361.1	+	253715	253795	1360	30	12	1402
NW_005393361.1	+	253944	254034	46	34	1	81
NW_005393361.1	+	266461	266511	215	24	2	241
NW_005393361.1	+	266663	266691	69	1	0	70
NW_005393361.1	+	274915	275148	385	14	2	401
NW_005393361.1	+	275173	275255	239	36	0	275
NW_005393361.1	+	276006	276077	29	0	0	29
NW_005393361.1	+	390820	390860	0	143	0	143
NW_005393361.1	+	390926	390962	152	5	1	158
NW_005393361.1	+	515994	516244	276	7	1	284
NW_005393361.1	+	516261	516312	67	3	0	70
NW_005393361.1	+	516369	516431	52	1	0	53
NW_005393361.1	-	61214	61303	79	16	5	100
NW_005393361.1	-	61324	61433	178	25	2	205
NW_005393361.1	-	61450	61562	93	18	18	129
NW_005393361.1	-	72866	72980	16	162	5	183
NW_005393361.1	-	72992	73109	68	6	10	84
NW_005393361.1	-	85816	86110	634	111	207	952
NW_005393361.1	-	97974	98060	28	8	3	39
NW_005393361.1	-	98220	98280	68	11	0	79
NW_005393361.1	-	103421	103468	449	17	3	469
NW_005393361.1	-	117456	117542	28	8	3	39
NW_005393361.1	-	118715	118778	855	27	1	883
NW_005393361.1	-	118788	118886	10	16	3	29
NW_005393361.1	-	126271	126413	255	6	0	261
NW_005393361.1	-	132444	132578	491	215	15	721
NW_005393361.1	-	132756	132814	61	6	2	69
NW_005393361.1	-	140851	140900	77	18	4	99
NW_005393361.1	-	140987	141028	157	11	0	168
NW_005393361.1	-	156045	156108	63	23	5	91
NW_005393361.1	-	156129	156236	165	12	0	177
NW_005393361.1	-	157549	157703	27	3	0	30
NW_005393361.1	-	157746	157923	1206	264	31	1501
NW_005393361.1	-	157929	158016	136	9	2	147
NW_005393361.1	-	158024	158149	474	21	0	495
NW_005393361.1	-	189788	189851	855	27	1	883
NW_005393361.1	-	189861	189953	141	38	3	182
NW_005393361.1	-	190034	190131	382	113	314	809
NW_005393361.1	-	190139	190168	2	28	6	36
NW_005393361.1	-	208592	208621	69	1	0	70
NW_005393361.1	-	208633	208758	50	1	0	51
NW_005393361.1	-	208773	208817	31	2	0	33
NW_005393361.1	-	244108	244198	14	7	4	25
NW_005393361.1	-	245504	245589	14	14	6	34
NW_005393361.1	-	270642	270688	105	22	1	128
NW_005393361.1	-	270689	270801	69	2	2	73
NW_005393361.1	-	270830	270920	50	6	2	58
NW_005393361.1	-	271978	272072	65	0	0	65
NW_005393361.1	-	493002	493041	44	5	5	54
NW_005393361.1	-	500616	500668	24	1	4	29
NW_005393361.1	-	502693	502734	8	52	2	62
NW_005393361.1	-	515354	515409	36	19	14	69
NW_005393361.1	-	515432	515630	99	18	3	120
NW_005393361.1	-	515663	515770	344	45	5	394
NW_005393361.1	-	515950	516035	48	3	0	51
NW_005393361.1	-	519220	519272	18	0	11	29
NW_005393361.1	-	519282	519399	30	0	0	30
NW_005393361.1	-	519493	519627	1058	52	4	1114
NW_005394018.1	+	337069	337134	83	16	0	99
NW_005393400.1	-	908922	908974	93	7	3	103
NW_005393623.1	+	1111975	1112009	63	0	0	63
NW_005393623.1	+	1154081	1154117	80	0	0	80
NW_005393623.1	+	1154608	1154640	88	0	0	88
NW_005393623.1	-	480822	480852	122	0	0	122
NW_005393623.1	-	1108177	1108210	49	1	0	50
NW_005393565.1	+	406607	406653	35	1	0	36
NW_005393565.1	+	406667	406745	39	1	0	40
NW_005393565.1	+	617388	617422	3	764	440	1207
NW_005393565.1	+	634993	635095	26	1	1	28
NW_005393565.1	-	44611	44662	28	0	0	28
NW_005393565.1	-	268417	268452	91	0	1	92
NW_005393565.1	-	268622	268708	68	1	0	69
NW_005393565.1	-	540890	540926	31	2	1	34
NW_005393565.1	-	659938	659987	26	0	0	26
NW_005393565.1	-	663417	663449	40	0	0	40
NW_005393565.1	-	664158	664201	79	0	0	79
NW_005393565.1	-	664435	664469	51	1	0	52
NW_005393565.1	-	664517	664609	29	1	0	30
NW_005393565.1	-	664911	665033	64	0	0	64
NW_005393565.1	-	665512	665656	44	0	0	44
NW_005393565.1	-	665657	665736	181	7	0	188
NW_005393565.1	-	665867	665925	79	0	0	79
NW_005393565.1	-	670322	670362	25	0	0	25
NW_005393565.1	-	670382	670433	25	0	0	25
NW_005393565.1	-	672971	673017	31	0	0	31
NW_005393250.1	+	597449	597515	51	8	0	59
NW_005393250.1	+	2281942	2281988	31	0	0	31
NW_005393250.1	-	587753	587828	24	25	1	50
NW_005393250.1	-	588251	588301	372	39	0	411
NW_005393250.1	-	593923	593998	6	19	5	30
NW_005393250.1	-	594053	594114	35	2	1	38
NW_005393250.1	-	594115	594152	1	444	106	551
NW_005393250.1	-	595069	595124	7	45	6	58
NW_005393250.1	-	595188	595219	0	38	1	39
NW_005393250.1	-	595611	595698	91	32	5	128
NW_005393250.1	-	595775	595835	44	5	0	49
NW_005393250.1	-	595992	596078	17	5	3	25
NW_005393250.1	-	596719	596778	7	56	3	66
NW_005393250.1	-	596885	596918	14	20	1	35
NW_005393250.1	-	597279	597338	21	12	11	44
NW_005393250.1	-	1054932	1054969	4	70	0	74
NW_005393250.1	-	1510765	1510803	20	12	0	32
NW_005393250.1	-	1536330	1536394	3	19	11	33
NW_005393250.1	-	1663073	1663101	2	37	0	39
NW_005392944.1	+	461929	461963	33	1	0	34
NW_005392944.1	+	1519517	1519555	40	1	0	41
NW_005392944.1	+	1522613	1522693	36	1	0	37
NW_005392944.1	-	40972	41002	28	0	0	28
NW_005392944.1	-	453128	453187	28	0	0	28
NW_005392944.1	-	457167	457206	25	1	0	26
NW_005392944.1	-	500838	500871	28	0	1	29
NW_005392944.1	-	693933	693977	41	1	0	42
NW_005392944.1	-	1173547	1173585	29	0	0	29
NW_005392944.1	-	1174670	1174772	28	0	0	28
NW_005392944.1	-	1518547	1518631	30	1	0	31
NW_005393363.1	+	68788	68816	0	74	2	76
NW_005393363.1	+	751331	751370	26	3	0	29
NW_005393363.1	+	751448	751506	1	43	7	51
NW_005393329.1	+	1945291	1945322	37	0	0	37
NW_005393329.1	+	2364458	2364531	24	2	0	26
NW_005393217.1	+	393739	393775	57	0	0	57
NW_005393217.1	+	397049	397080	17	10	0	27
NW_005393217.1	+	695887	695970	17	43	0	60
NW_005393217.1	+	695987	696049	28	1	0	29
NW_005393217.1	+	699297	699337	31	0	0	31
NW_005393217.1	+	699514	699550	34	1	0	35
NW_005393217.1	+	791230	791269	24	16	0	40
NW_005393217.1	-	394002	394033	0	27	0	27
NW_005393217.1	-	677986	678065	32	0	0	32
NW_005393217.1	-	701216	701263	547	4	0	551
NW_005393217.1	-	701498	701584	31	0	0	31
NW_005393217.1	-	785270	785303	54	2	0	56
NW_005393216.1	+	726841	726882	27	61	4	92
NW_005393216.1	+	791023	791069	198	1	0	199
NW_005393216.1	+	1427837	1427875	17	22	2	41
NW_005393216.1	-	324451	324484	0	111	3	114
NW_005393216.1	-	604412	604442	0	2500	3	2503
NW_005393216.1	-	669221	669252	6	60	3	69
NW_005393216.1	-	1196611	1196649	23	48	13	84
NW_005393216.1	-	1327070	1327100	0	57	1	58
NW_005393216.1	-	1450686	1450717	34	78	3	115
NW_005393402.1	+	66674	66709	0	20	7	27
NW_005393402.1	+	920232	920312	181	1	0	182
NW_005393402.1	+	1552674	1552736	23	31	6	60
NW_005393402.1	-	112096	112124	0	47	2	49
NW_005393402.1	-	210725	210757	0	76	1	77
NW_005393402.1	-	665833	665864	232	1	0	233
NW_005393402.1	-	788021	788050	11	35	0	46
NW_005393402.1	-	920298	920340	2	32	0	34
NW_005393402.1	-	1410003	1410039	149	67	2	218
NW_005393402.1	-	1452550	1452621	96	1	0	97
NW_005393402.1	-	1966131	1966169	137	71	192	400
NW_005393299.1	+	158466	158506	1	449	126	576
NW_005393614.1	+	14713	14751	30	0	0	30
NW_005393614.1	+	265666	265695	0	40	1	41
NW_005393614.1	+	1470663	1470764	65	2	0	67
NW_005393614.1	+	1470770	1470876	34	0	0	34
NW_005393614.1	+	1471114	1471157	44	1	0	45
NW_005393614.1	+	1471476	1471513	26	1	0	27
NW_005393614.1	-	16972	17006	23	1	2	26
NW_005393614.1	-	22381	22409	0	86	1	87
NW_005393614.1	-	890514	890615	50	0	0	50
NW_005393614.1	-	1259163	1259203	30	0	0	30
NW_005393614.1	-	1396113	1396142	0	111	1	112
NW_005393614.1	-	1519948	1519978	0	125	9	134
NW_005393351.1	+	165270	165298	29	0	0	29
NW_005393351.1	+	168479	168524	47	1	0	48
NW_005393351.1	+	186944	186981	25	0	0	25
NW_005393351.1	-	28705	28742	27	0	0	27
NW_005393351.1	-	113305	113339	67	0	0	67
NW_005393351.1	-	113747	113934	94	2	0	96
NW_005393351.1	-	114717	114767	62	0	0	62
NW_005393351.1	-	115028	115075	56	0	0	56
NW_005393351.1	-	115731	115803	116	1	0	117
NW_005393351.1	-	115819	115879	141	0	0	141
NW_005393351.1	-	256947	257004	27	0	0	27
NW_005393351.1	-	257074	257140	563	4	0	567
NW_005393351.1	-	257237	257293	60	0	0	60
NW_005393351.1	-	257410	257468	80	1	0	81
NW_005393351.1	-	257527	257704	207	3	0	210
NW_005393351.1	-	257878	257922	41	1	1	43
NW_005393351.1	-	257927	258096	1705	13	1	1719
NW_005393351.1	-	258186	258268	49	0	0	49
NW_005393351.1	-	258364	258443	49	0	0	49
NW_005393351.1	-	258513	258691	351	6	1	358
NW_005393351.1	-	258717	258776	56	0	0	56
NW_005393351.1	-	258841	259097	228	3	0	231
NW_005393351.1	-	259107	259192	90	2	0	92
NW_005393351.1	-	259208	259384	175	1	1	177
NW_005393351.1	-	259447	259502	143	1	0	144
NW_005393351.1	-	259584	259751	289	10	3	302
NW_005393351.1	-	260292	260438	125	1	0	126
NW_005393351.1	-	262618	262729	80	0	0	80
NW_005393351.1	-	264574	264679	58	4	0	62
NW_005393351.1	-	273542	273631	34	1	0	35
NW_005393351.1	-	273646	273785	42	1	0	43
NW_005393602.1	-	136000	136033	83	1	0	84
NW_005393404.1	+	43594	43626	196	2	0	198
NW_005393500.1	-	46355	46419	34	7	0	41
NW_005393357.1	+	54822	54893	154	13	8	175
NW_005393357.1	+	54946	54985	88	0	0	88
NW_005393357.1	+	147376	147404	28	0	0	28
NW_005393357.1	-	14303	14351	3	62	1	66
NW_005393357.1	-	57661	57699	31	2	0	33
NW_005392861.1	-	20126	20246	10	8	9	27
NW_005393327.1	+	48098	48127	2	45	2	49
NW_005393327.1	+	187326	187386	79	18	0	97
NW_005393327.1	-	209731	209767	80	0	0	80
NW_005393327.1	-	250201	250235	0	50	2	52
NW_005393252.1	+	55896	55931	10	15	4	29
NW_005393252.1	+	160747	160777	24	3	1	28
NW_005393252.1	+	497136	497167	59	19	0	78
NW_005393252.1	-	13436	13497	29	1	1	31
NW_005393252.1	-	1255911	1255996	38	3	0	41
NW_005393365.1	+	2200348	2200379	57	1	0	58
NW_005393365.1	+	2200830	2200858	0	28	0	28
NW_005393339.1	+	445900	445946	0	32	0	32
NW_005393339.1	+	768978	769047	54	5	39	98
NW_005393339.1	+	820982	821061	33	0	0	33
NW_005393339.1	+	1009263	1009294	36	15	0	51
NW_005393339.1	-	445864	445928	52	2	1	55
NW_005393857.1	+	734969	735000	0	1380	89	1469
NW_005393857.1	-	782041	782136	34	0	0	34
NW_005393857.1	-	782732	782869	249	4	0	253
NW_005393857.1	-	782921	782983	58	4	0	62
NW_005393857.1	-	1061193	1061221	78	5	4	87
NW_005393857.1	-	1719537	1719595	56	2	0	58
NW_005393857.1	-	3497481	3497573	55	1	0	56
NW_005393741.1	+	265894	265949	55	0	0	55
NW_005393741.1	+	608697	608729	0	34	0	34
NW_005393741.1	-	540113	540143	0	28	2	30
NW_005393741.1	-	891894	891926	1	51	11	63
NW_005392995.1	+	19101	19137	96	55	2	153
NW_005392995.1	+	365466	365495	18	2	5	25
NW_005392995.1	-	279981	280008	45	0	1	46
NW_005393881.1	+	425375	425412	31	2	0	33
NW_005393881.1	+	644260	644292	22	5	0	27
NW_005393954.1	+	860089	860136	95	1	0	96
NW_005393768.1	+	820958	821053	66	0	0	66
NW_005393768.1	+	1127641	1127687	28	0	1	29
NW_005393768.1	+	1150251	1150288	31	1	0	32
NW_005393768.1	-	1266707	1266789	80	14	0	94
NW_005393267.1	-	274215	274255	28	1	0	29
NW_005393267.1	-	274409	274511	27	0	0	27
NW_005393267.1	-	274537	274607	28	0	0	28
NW_005393267.1	-	297445	297516	33	0	0	33
NW_005393267.1	-	297672	297722	172	2	0	174
NW_005393267.1	-	298128	298217	90	3	0	93
NW_005393267.1	-	298960	299100	41	1	0	42
NW_005393267.1	-	299679	299770	30	1	0	31
NW_005393267.1	-	299983	300016	31	0	0	31
NW_005393267.1	-	300831	300893	63	1	0	64
NW_005393267.1	-	301355	301463	38	3	0	41
NW_005393267.1	-	301777	301846	30	0	0	30
NW_005393267.1	-	302082	302166	37	0	0	37
NW_005393267.1	-	800085	800115	28	0	0	28
NW_005393406.1	+	1001566	1001627	30	0	0	30
NW_005393406.1	+	1071933	1072016	75	0	0	75
NW_005393406.1	+	1072748	1072811	159	1	0	160
NW_005393406.1	+	1088515	1088548	12	22	1	35
NW_005393406.1	+	1091478	1091557	61	2	0	63
NW_005393406.1	+	1091676	1091793	65	1	0	66
NW_005393406.1	+	1092305	1092365	56	0	0	56
NW_005393406.1	+	1092378	1092503	47	0	0	47
NW_005393406.1	+	1093010	1093112	28	0	0	28
NW_005393406.1	+	1122846	1122963	19	0	11	30
NW_005393406.1	+	1122966	1123006	29	1	0	30
NW_005393406.1	+	1123082	1123167	28	1	0	29
NW_005393406.1	+	1123268	1123326	37	0	0	37
NW_005393406.1	+	1123680	1123725	32	0	0	32
NW_005393406.1	+	1124234	1124383	23	8	0	31
NW_005393406.1	+	1124884	1124915	27	1	0	28
NW_005393406.1	+	1194151	1194189	28	24	0	52
NW_005393406.1	+	1196533	1196616	26	10	3	39
NW_005393406.1	+	1902448	1902481	689	3	0	692
NW_005393406.1	+	2537701	2537732	28	1	0	29
NW_005393406.1	+	2542929	2543000	27	1	0	28
NW_005393406.1	+	3080260	3080293	45	3	1	49
NW_005393406.1	-	233470	233509	87	0	0	87
NW_005393406.1	-	283444	283640	159	0	0	159
NW_005393406.1	-	283805	283862	40	1	0	41
NW_005393406.1	-	285025	285090	53	0	0	53
NW_005393406.1	-	285194	285234	148	2	0	150
NW_005393406.1	-	285388	285471	36	1	0	37
NW_005393406.1	-	285472	285548	148	7	0	155
NW_005393406.1	-	285675	285889	1163	55	1	1219
NW_005393406.1	-	285915	286211	2446	36	4	2486
NW_005393406.1	-	286221	286339	3482	28	1	3511
NW_005393406.1	-	286351	286491	98	2	0	100
NW_005393406.1	-	286498	286796	246	7	2	255
NW_005393406.1	-	286805	286868	305	1	0	306
NW_005393406.1	-	286871	286972	116	2	0	118
NW_005393406.1	-	287024	287364	1900	19	1	1920
NW_005393406.1	-	287640	287808	1609	1167	4	2780
NW_005393406.1	-	287810	287962	1032	5	1	1038
NW_005393406.1	-	287966	288062	47	1	0	48
NW_005393406.1	-	288088	288308	1023	7	4	1034
NW_005393406.1	-	288529	288576	29	1	0	30
NW_005393406.1	-	288672	288762	47	0	0	47
NW_005393406.1	-	288921	289103	82	1	0	83
NW_005393406.1	-	289227	289349	47	0	0	47
NW_005393406.1	-	289842	289946	76	2	0	78
NW_005393406.1	-	294110	294167	36	0	0	36
NW_005393406.1	-	297867	297898	39	1	0	40
NW_005393406.1	-	298324	298383	193	2	0	195
NW_005393406.1	-	1090934	1090964	26	0	0	26
NW_005393406.1	-	1122360	1122490	34	0	0	34
NW_005393406.1	-	1124018	1124100	62	1	1	64
NW_005393406.1	-	1124117	1124157	93	1	0	94
NW_005393406.1	-	1124945	1125006	25	1	2	28
NW_005393406.1	-	1125157	1125199	30	0	0	30
NW_005393406.1	-	1125300	1125350	39	0	0	39
NW_005393406.1	-	1125377	1125417	67	0	0	67
NW_005393406.1	-	1127045	1127146	80	5	0	85
NW_005393406.1	-	1127299	1127343	25	20	0	45
NW_005393406.1	-	2082837	2082869	48	0	0	48
NW_005393406.1	-	2082879	2083021	218	7	0	225
NW_005393406.1	-	2083061	2083275	8477	25	5	8507
NW_005393406.1	-	2083325	2083723	700	11	1	712
NW_005393406.1	-	2083825	2084060	729	8	0	737
NW_005393406.1	-	2084358	2084550	411	4	0	415
NW_005393406.1	-	2084573	2084656	143	8	1	152
NW_005393406.1	-	2084767	2084902	117	6	0	123
NW_005393406.1	-	2085678	2085836	66	1	1	68
NW_005393406.1	-	2085878	2086008	324	4	0	328
NW_005393406.1	-	2086253	2086353	38	2	0	40
NW_005393406.1	-	2087169	2087286	310	3	0	313
NW_005393406.1	-	2088172	2088288	169	4	0	173
NW_005393406.1	-	2089733	2089766	30	1	0	31
NW_005393406.1	-	2089781	2089873	66	0	0	66
NW_005393406.1	-	2153804	2153845	28	0	0	28
NW_005393406.1	-	2153973	2154054	27	1	0	28
NW_005393406.1	-	2155553	2155679	125	1	0	126
NW_005393406.1	-	2156054	2156095	29	1	0	30
NW_005393406.1	-	2156106	2156453	309	5	0	314
NW_005393406.1	-	2156576	2156650	65	1	0	66
NW_005393406.1	-	2157087	2157122	98	7	0	105
NW_005393406.1	-	2157568	2157645	85	2	0	87
NW_005393406.1	-	2514040	2514069	11	35	0	46
NW_005393406.1	-	2879954	2879985	29	0	0	29
NW_005393406.1	-	3174362	3174396	0	91	0	91
NW_005393627.1	+	995549	995587	37	2	0	39
NW_005393627.1	-	14089	14119	1	23	1	25
NW_005393627.1	-	480584	480618	0	28	0	28
NW_005393627.1	-	913599	913625	0	51	0	51
NW_005392997.1	+	1238494	1238565	31	3	0	34
NW_005394046.1	+	588577	588795	11086	209	11	11306
NW_005394046.1	+	588812	588848	0	156	1	157
NW_005394046.1	+	588869	589047	15045	15115	213	30373
NW_005394046.1	+	1052815	1052852	1	82	7	90
NW_005394046.1	-	494844	494882	0	44	2	46
NW_005394046.1	-	1396453	1396488	11	23	0	34
NW_005393326.1	+	551355	551391	37	0	0	37
NW_005393326.1	+	628897	628932	28	0	0	28
NW_005393694.1	+	26	54	0	45	3	48
NW_005393085.1	+	8570	8612	0	197	3	200
NW_005393085.1	+	14860	14932	18	10	3	31
NW_005393085.1	-	135069	135106	36	2	0	38
NW_005393816.1	+	386503	386536	119	8	0	127
NW_005393816.1	+	779225	779258	46	1	0	47
NW_005393816.1	-	29836	29867	0	59	0	59
NW_005393816.1	-	372357	372395	120	8	0	128
NW_005393816.1	-	468430	468467	36	1	0	37
NW_005393274.1	+	105636	105670	69	3	1	73
NW_005393274.1	+	129155	129185	13	9	3	25
NW_005393727.1	+	85270	85302	24	8	20	52
NW_005393727.1	-	82569	82663	50	0	12	62
NW_005393727.1	-	83848	83915	54	4	0	58
NW_005393727.1	-	83930	83964	63	1	0	64
NW_005393727.1	-	98415	98464	23	2	1	26
NW_005392820.1	-	164172	164204	29	0	0	29
NW_005392820.1	-	168922	169014	28	1	0	29
NW_005392820.1	-	169649	169705	26	1	0	27
NW_005393031.1	-	355390	355422	90	27	1	118
NW_005393196.1	+	20140	20170	2	51	0	53
NW_005393843.1	+	763897	763965	37	3	0	40
NW_005393843.1	+	763968	764153	98	15	0	113
NW_005393843.1	+	764345	764437	55	1	0	56
NW_005393843.1	+	765616	765736	44	7	2	53
NW_005393843.1	+	765758	765943	98	15	0	113
NW_005393843.1	+	1457398	1457431	14	44	1	59
NW_005393843.1	+	2026953	2026981	41	0	0	41
NW_005393843.1	+	2602524	2602557	7	12	7	26
NW_005393843.1	+	2820841	2820872	0	269	2	271
NW_005393843.1	+	6867866	6867897	63	0	0	63
NW_005393843.1	+	7526773	7526807	3833	39	4	3876
NW_005393843.1	+	8700248	8700276	0	76	7	83
NW_005393843.1	-	101051	101112	124	0	0	124
NW_005393843.1	-	764285	764403	23	2	1	26
NW_005393843.1	-	2227194	2227221	0	48	0	48
NW_005393843.1	-	3141391	3141421	1	261	2	264
NW_005393843.1	-	3324985	3325018	66	0	0	66
NW_005393843.1	-	3925320	3925354	1543	41	2	1586
NW_005393843.1	-	4943695	4943729	0	150	0	150
NW_005393843.1	-	6133871	6133907	26	14	6	46
NW_005393843.1	-	7506785	7506814	31	0	0	31
NW_005393843.1	-	7508837	7508903	61	2	0	63
NW_005393843.1	-	8192409	8192544	31	0	0	31
NW_005393843.1	-	8192617	8192752	31	0	0	31
NW_005393843.1	-	8192914	8192972	28	1	1	30
NW_005393843.1	-	8193246	8193328	25	0	0	25
NW_005393843.1	-	8193388	8193445	30	0	0	30
NW_005393288.1	+	277924	277973	29	0	0	29
NW_005393288.1	+	291401	291436	55	1	0	56
NW_005393288.1	-	178156	178192	29	0	0	29
NW_005393288.1	-	178326	178417	29	0	0	29
NW_005393288.1	-	178583	178675	64	0	0	64
NW_005393288.1	-	178700	178752	26	1	0	27
NW_005393288.1	-	178782	178839	36	0	0	36
NW_005393288.1	-	179132	179170	26	1	0	27
NW_005393288.1	-	181401	181524	26	0	0	26
NW_005393288.1	-	184053	184100	26	0	0	26
NW_005393288.1	-	184462	184541	689	9	4	702
NW_005393288.1	-	184796	184847	30	2	1	33
NW_005393288.1	-	303245	303283	26	0	0	26
NW_005393288.1	-	303485	303512	40	0	0	40
NW_005393288.1	-	389112	389146	31	1	0	32
NW_005393610.1	+	41356	41388	45	3	0	48
NW_005393610.1	-	95061	95097	52	9	7	68
NW_005393307.1	-	170952	171012	604	10	0	614
NW_005393307.1	-	723874	723957	27	1	0	28
NW_005393307.1	-	725320	725419	45	0	0	45
NW_005393231.1	-	754446	754479	141	13	25	179
NW_005393293.1	+	53206	53244	1	25	0	26
NW_005393293.1	+	431117	431146	0	260	1	261
NW_005393293.1	+	882183	882272	138	0	0	138
NW_005393293.1	+	882727	882777	37	1	0	38
NW_005393293.1	-	894835	894865	3	49	8	60
NW_005393293.1	-	896189	896222	5	69	11	85
NW_005393337.1	+	69352	69379	0	21	5	26
NW_005393337.1	+	555054	555105	166	0	0	166
NW_005393337.1	-	256836	256865	0	71	2	73
NW_005393337.1	-	556401	556455	17	14	2	33
NW_005393337.1	-	1829022	1829068	57	0	5	62
NW_005393337.1	-	2011284	2011340	43	26	0	69
NW_005393337.1	-	2353802	2353834	6	24	1	31
NW_005393337.1	-	2470932	2471031	33	3	0	36
NW_005393337.1	-	2471284	2471371	84	23	11	118
NW_005393337.1	-	3527216	3527253	21	10	2	33
NW_005393337.1	-	3601864	3601895	2	35	7	44
NW_005393337.1	-	4090005	4090053	47	0	0	47
NW_005393337.1	-	4090225	4090301	133	1	0	134
NW_005393337.1	-	4090376	4090413	30	0	0	30
NW_005393337.1	-	4090512	4090593	44	6	0	50
NW_005393337.1	-	4092823	4092855	98	0	0	98
NW_005393337.1	-	4612297	4612335	20	12	0	32
NW_005393337.1	-	4612368	4612401	57	14	0	71
NW_005393337.1	-	5076307	5076348	55	0	0	55
NW_005393305.1	+	2242900	2242939	71	0	0	71
NW_005393305.1	+	2246487	2246537	77	0	0	77
NW_005393305.1	+	2246921	2247081	48	0	0	48
NW_005393305.1	+	2247291	2247337	56	0	0	56
NW_005393305.1	+	2247687	2247865	119	3	0	122
NW_005393305.1	+	2247866	2247945	30	0	0	30
NW_005393305.1	-	240515	240548	54	0	0	54
NW_005393305.1	-	1191137	1191313	1286	16	2	1304
NW_005393305.1	-	1714471	1714506	44	0	0	44
NW_005393305.1	-	1714544	1714658	49	0	0	49
NW_005393305.1	-	1714790	1714856	142	2	0	144
NW_005393305.1	-	1714871	1714948	58	1	0	59
NW_005393951.1	-	505423	505454	3	38	1	42
NW_005393875.1	+	791565	791679	128	3	5	136
NW_005393875.1	+	907706	907743	5	123	7	135
NW_005393875.1	+	907755	907792	5	76	0	81
NW_005393200.1	+	105253	105288	32	1	1	34
NW_005393200.1	+	105900	105955	88	0	0	88
NW_005393200.1	+	984436	984472	1	38	9	48
NW_005393200.1	+	985947	985980	64	30	45	139
NW_005393200.1	-	301719	301753	40	2	0	42
NW_005393200.1	-	302577	302607	35	0	0	35
NW_005393200.1	-	494033	494061	0	38	1	39
NW_005393200.1	-	596885	596972	81	1	1	83
NW_005393200.1	-	597156	597201	23	2	1	26
NW_005393200.1	-	839350	839384	1	30	3	34
NW_005393200.1	-	939324	939354	0	35	1	36
NW_005393379.1	+	187346	187386	44	27	3	74
NW_005393379.1	+	497907	497936	0	29	0	29
NW_005393379.1	+	508554	508596	67	4	0	71
NW_005393379.1	+	545967	545995	41	0	0	41
NW_005393379.1	+	708423	708451	31	4	0	35
NW_005393379.1	-	68968	68999	22	4	0	26
NW_005393379.1	-	187286	187476	115	18	3	136
NW_005393379.1	-	304624	304656	8	6380	38	6426
NW_005393379.1	-	369199	369233	61	12	0	73
NW_005393379.1	-	369363	369426	36	5	0	41
NW_005393379.1	-	508678	508713	0	20	9	29
NW_005393379.1	-	775660	775689	48	4	0	52
NW_005393379.1	-	872312	872351	115	25	6	146
NW_005393379.1	-	872477	872511	0	87	10	97
NW_005393379.1	-	881115	881143	0	43	19	62
NW_005393714.1	-	163618	163718	56	1	0	57
NW_005393295.1	+	365739	365769	2	102	10	114
NW_005393295.1	-	219509	219539	53	2	0	55
NW_005393295.1	-	221127	221161	38	4	5	47
NW_005393295.1	-	221177	221214	83	0	0	83
NW_005393295.1	-	221809	221897	19	29	4	52
NW_005393295.1	-	222115	222157	97	11	0	108
NW_005393295.1	-	222212	222321	28	135	9	172
NW_005393295.1	-	223551	223580	0	55	7	62
NW_005393295.1	-	224244	224305	33	6	0	39
NW_005393099.1	+	139016	139070	19	4	2	25
NW_005393099.1	+	140780	140851	27	0	0	27
NW_005393099.1	+	141446	141609	34	0	2	36
NW_005393099.1	+	141684	141778	85	0	0	85
NW_005393099.1	+	141863	141929	29	0	0	29
NW_005393099.1	+	142201	142276	34	0	0	34
NW_005393099.1	+	199136	199173	12	30	0	42
NW_005393099.1	-	23946	24014	38	1	1	40
NW_005393099.1	-	24042	24110	42	12	0	54
NW_005393099.1	-	24414	24446	37	1	0	38
NW_005393099.1	-	25361	25449	45	2	0	47
NW_005393099.1	-	25456	25553	182	22	0	204
NW_005393099.1	-	27497	27544	49	0	0	49
NW_005393099.1	-	44181	44247	31	0	0	31
NW_005393099.1	-	53731	53847	26	5	1	32
NW_005393099.1	-	224315	224360	25	0	0	25
NW_005393099.1	-	225334	225375	38	0	0	38
NW_005393099.1	-	225934	225999	33	1	1	35
NW_005393099.1	-	226682	226720	42	1	0	43
NW_005394068.1	-	212349	212380	0	239	3	242
NW_005393859.1	+	133191	133224	0	30	3	33
NW_005393859.1	+	257907	257935	0	29	1	30
NW_005393859.1	+	337659	337692	0	54	9	63
NW_005393859.1	-	219312	219344	0	22	13	35
NW_005393859.1	-	381172	381214	5	36	17	58
NW_005394028.1	+	89176	89205	6	21	0	27
NW_005394061.1	+	740406	740444	139	1	0	140
NW_005394061.1	+	741719	741757	139	1	0	140
NW_005394061.1	-	267637	267669	22	9	0	31
NW_005394061.1	-	406057	406088	22	4	0	26
NW_005394061.1	-	739222	739267	19	9	2	30
NW_005394061.1	-	739270	739353	20	10	6	36
NW_005394061.1	-	740049	740084	26	37	2	65
NW_005394061.1	-	971443	971478	25	0	0	25
NW_005394061.1	-	977370	977437	155	5	1	161
NW_005392901.1	-	58397	58431	2	71	2	75
NW_005393325.1	+	293420	293455	5	69	11	85
NW_005393325.1	+	2588498	2588529	0	624	15	639
NW_005393325.1	+	2604860	2604901	49	3	0	52
NW_005393325.1	-	291704	291735	61	2	0	63
NW_005393325.1	-	866904	866935	0	239	1	240
NW_005393325.1	-	1295288	1295352	77	2	0	79
NW_005393325.1	-	1295520	1295574	16	185	92	293
NW_005393422.1	+	21814	21911	50	0	0	50
NW_005393708.1	+	795476	795506	53	0	0	53
NW_005393708.1	+	1200770	1200897	50	0	0	50
NW_005393708.1	+	1664823	1664858	103	0	0	103
NW_005393708.1	+	1665072	1665161	102	0	0	102
NW_005393708.1	+	1665181	1665280	33	0	0	33
NW_005393708.1	+	1670191	1670272	53	1	0	54
NW_005393708.1	+	1670317	1670461	85	2	0	87
NW_005393708.1	+	1670829	1670882	52	0	0	52
NW_005393708.1	+	1670902	1671116	202	2	0	204
NW_005393708.1	+	1672894	1673051	41	0	0	41
NW_005393708.1	+	2070566	2070606	157	5	1	163
NW_005393708.1	+	2070612	2070651	88	0	0	88
NW_005393708.1	+	2071926	2071969	48	7	0	55
NW_005393708.1	+	2072190	2072220	0	44	1	45
NW_005393708.1	+	2072498	2072598	160	2	0	162
NW_005393708.1	+	2072642	2072673	0	124	18	142
NW_005393708.1	+	2072746	2072842	20	7	0	27
NW_005393708.1	+	2072915	2072998	12	103	1	116
NW_005393708.1	+	2073142	2073187	154	13	0	167
NW_005393708.1	+	2073240	2073279	88	0	0	88
NW_005393708.1	+	3040165	3040209	71	0	0	71
NW_005393708.1	+	3071918	3071951	1	51	11	63
NW_005393708.1	+	3223992	3224025	28	0	0	28
NW_005393708.1	-	861787	861855	110	2	0	112
NW_005393708.1	-	861931	862002	66	0	0	66
NW_005393708.1	-	862443	862599	48	2	0	50
NW_005393708.1	-	864529	864603	42	2	2	46
NW_005393708.1	-	864643	864702	20	5	0	25
NW_005393708.1	-	1752245	1752309	43	2	1	46
NW_005393708.1	-	2070992	2071308	2008	16	1	2025
NW_005393708.1	-	2071313	2071417	43	3	0	46
NW_005393708.1	-	2071418	2071768	490	23	39	552
NW_005393708.1	-	2071807	2071848	41	0	1	42
NW_005393708.1	-	2071865	2072097	287	20	2	309
NW_005393708.1	-	2072109	2072207	4	108	8	120
NW_005393708.1	-	2072242	2072384	114	49	1	164
NW_005393708.1	-	2072394	2072453	410	3	0	413
NW_005393708.1	-	2072507	2072556	17	8	0	25
NW_005393708.1	-	2072942	2072979	12	232	95	339
NW_005393708.1	-	2187255	2187353	89	0	0	89
NW_005393708.1	-	2187924	2187976	101	4	0	105
NW_005393708.1	-	2188896	2189014	55	1	2	58
NW_005393708.1	-	2701360	2701467	62	6	0	68
NW_005393708.1	-	2702419	2702478	27	0	0	27
NW_005393708.1	-	2900383	2900414	136	3	40	179
NW_005393945.1	-	121429	121461	0	24	1	25
NW_005393663.1	+	4593	4643	2	40	0	42
NW_005393278.1	+	679494	679531	28588	1890	40	30518
NW_005393526.1	+	578378	578410	78	0	0	78
NW_005393526.1	-	555031	555064	37	0	0	37
NW_005393526.1	-	600136	600169	0	202	2	204
NW_005393630.1	+	15142	15189	37	0	0	37
NW_005393630.1	+	16140	16176	4	81	3	88
NW_005393630.1	-	127762	127808	34	1	0	35
NW_005393630.1	-	144604	144650	46	0	5	51
NW_005394004.1	+	251651	251691	2	37	4	43
NW_005394004.1	+	251770	251810	2	37	4	43
NW_005394004.1	+	314723	314750	0	40	0	40
NW_005394004.1	-	317940	317974	35	2	1	38
NW_005393982.1	-	404722	404777	38	0	0	38
NW_005393982.1	-	784983	785015	3	92	8	103
NW_005392985.1	-	628420	628450	0	45	13	58
NW_005393509.1	+	439141	439173	10	19	0	29
NW_005393509.1	-	367216	367248	0	26	0	26
NW_005393509.1	-	1358152	1358182	0	24	1	25
NW_005393315.1	+	421996	422029	29	0	0	29
NW_005393315.1	+	423339	423379	21	4	0	25
NW_005393315.1	+	774320	774351	1	4086	21	4108
NW_005393315.1	+	1306131	1306165	0	727	2	729
NW_005393315.1	+	1699365	1699426	14	18	1	33
NW_005393315.1	-	536278	536310	22	5	0	27
NW_005393315.1	-	1117972	1118008	10	18	0	28
NW_005393315.1	-	1119186	1119222	10	18	0	28
NW_005393303.1	+	452535	452571	51	1	0	52
NW_005393303.1	-	121766	121800	6	13	12	31
NW_005393303.1	-	126885	126914	41	1	1	43
NW_005393303.1	-	425199	425262	78	0	0	78
NW_005393303.1	-	425476	425579	50	3	0	53
NW_005393303.1	-	425759	425794	53	1	0	54
NW_005393303.1	-	425833	425915	41	0	0	41
NW_005393303.1	-	426009	426166	50	5	0	55
NW_005393303.1	-	426217	426268	27	0	0	27
NW_005393303.1	-	810487	810573	24	1	0	25
NW_005393303.1	-	1309131	1309163	39	90	0	129
NW_005393681.1	+	215079	215248	90	0	0	90
NW_005393681.1	+	217407	217472	33	4	0	37
NW_005393681.1	+	218077	218156	110	2	0	112
NW_005393681.1	+	218716	218812	37	0	0	37
NW_005393681.1	+	218992	219089	400	3	0	403
NW_005393681.1	+	219297	219399	30	0	0	30
NW_005393681.1	+	219609	219728	175	3	0	178
NW_005393681.1	+	219944	220050	163	0	0	163
NW_005393681.1	+	220198	220271	28	0	0	28
NW_005393681.1	+	591121	591156	0	26	23	49
NW_005393681.1	+	647944	647975	13	42	2	57
NW_005393681.1	+	722427	722460	26	3	1	30
NW_005393681.1	-	124730	124816	27	0	0	27
NW_005393681.1	-	593136	593200	16	246	5	267
NW_005393681.1	-	693106	693144	36	2	0	38
NW_005393681.1	-	693699	693728	304	4	0	308
NW_005392916.1	-	317706	317746	42	2	0	44
NW_005392916.1	-	1281446	1281474	0	39	0	39
NW_005394006.1	+	56128	56167	78	0	0	78
NW_005394006.1	+	1286188	1286225	1	27	0	28
NW_005394006.1	+	1702312	1702346	0	37	0	37
NW_005394006.1	+	1881613	1881657	1	76	1	78
NW_005393750.1	-	202841	202899	16	59	0	75
NW_005393412.1	+	33288	33320	26	0	0	26
NW_005393412.1	+	1457447	1457482	26	2	23	51
NW_005393412.1	+	1600328	1600455	23	9	2	34
NW_005393412.1	+	1600904	1600937	4	25	11	40
NW_005393412.1	+	1601537	1601570	4	25	11	40
NW_005393412.1	+	1601904	1601990	67	1	1	69
NW_005393412.1	+	1603046	1603149	226	52	27	305
NW_005393412.1	+	1603189	1603250	41	1	0	42
NW_005393412.1	+	1603323	1603403	1732	16	0	1748
NW_005393412.1	+	1642326	1642357	206	0	0	206
NW_005393412.1	+	2039923	2039996	0	46	3	49
NW_005393412.1	+	2128258	2128299	29	10	2	41
NW_005393412.1	-	1457489	1457519	1	36	0	37
NW_005393412.1	-	1600346	1600441	66	16	51	133
NW_005393412.1	-	1600886	1600920	0	97	1	98
NW_005393412.1	-	1600958	1601007	1	128	6	135
NW_005393412.1	-	1601180	1601287	25	34	0	59
NW_005393412.1	-	1601337	1601436	191	5	0	196
NW_005393412.1	-	1601591	1601640	1	128	6	135
NW_005393412.1	-	1601813	1601920	25	34	0	59
NW_005393412.1	-	1601929	1601991	60	1	1	62
NW_005393412.1	-	1601997	1602109	3	65	6	74
NW_005393412.1	-	1602113	1602190	9	75	1	85
NW_005393412.1	-	1602191	1602231	52	1	0	53
NW_005393412.1	-	1602763	1602863	337	4	1	342
NW_005393412.1	-	1603097	1603128	0	65	0	65
NW_005393412.1	-	1603248	1603289	223	0	0	223
NW_005393412.1	-	1665265	1665301	26	0	0	26
NW_005393562.1	+	1040979	1041069	51	0	0	51
NW_005393562.1	+	1093727	1093834	18	6	2	26
NW_005393562.1	+	1107127	1107227	63	2	0	65
NW_005393562.1	+	1109526	1109568	31	0	0	31
NW_005393562.1	+	1125919	1126042	61	5	1	67
NW_005393562.1	+	1126494	1126530	32	0	0	32
NW_005393562.1	+	1134878	1134973	27	0	1	28
NW_005393562.1	+	1167623	1167699	46	0	0	46
NW_005393562.1	+	1205636	1205673	76	3	0	79
NW_005393562.1	+	1207536	1207574	46	2	2	50
NW_005393562.1	+	1523954	1523990	34	1	0	35
NW_005393562.1	+	1582586	1582628	81	0	0	81
NW_005393562.1	-	156364	156395	56	3	0	59
NW_005393562.1	-	1367705	1367774	5	19	13	37
NW_005393562.1	-	1576347	1576416	61	4	0	65
NW_005393562.1	-	1576457	1576526	23	2	0	25
NW_005392983.1	+	114071	114101	3842	64	5	3911
NW_005392983.1	+	713507	713539	196	2	0	198
NW_005392983.1	+	1173842	1173885	24	1	2	27
NW_005392983.1	+	1175990	1176117	73	1	0	74
NW_005392983.1	+	1176173	1176215	24	1	0	25
NW_005392983.1	-	585321	585399	70	2	0	72
NW_005392983.1	-	1100166	1100283	70	0	0	70
NW_005392983.1	-	1172180	1172218	41	0	0	41
NW_005392991.1	+	94355	94391	82	0	0	82
NW_005392991.1	+	814748	814781	0	35	2	37
NW_005392991.1	+	1587475	1587504	3	33	0	36
NW_005392991.1	+	2240183	2240225	67	29	16	112
NW_005392991.1	+	2653413	2653446	23	4	0	27
NW_005392991.1	-	424117	424169	96	1	0	97
NW_005392991.1	-	2238226	2238296	126	5	0	131
NW_005392991.1	-	2238414	2238476	31	0	0	31
NW_005392991.1	-	2238723	2238874	486	23	1	510
NW_005392991.1	-	2239151	2239322	344	3	3	350
NW_005392991.1	-	2239355	2239511	615	3	0	618
NW_005392991.1	-	2239512	2239577	83	1	0	84
NW_005392991.1	-	2239582	2239739	523	7	2	532
NW_005392991.1	-	2239740	2240197	10101	133	7	10241
NW_005392991.1	-	2240200	2240413	205	2	1	208
NW_005392991.1	-	2240419	2240606	107	0	0	107
NW_005392991.1	-	2240646	2240706	63	0	0	63
NW_005392991.1	-	2240844	2240916	57	1	0	58
NW_005392991.1	-	2241911	2242040	54	0	0	54
NW_005392991.1	-	2242209	2242340	125	2	1	128
NW_005392991.1	-	2242804	2242936	416	1	0	417
NW_005392991.1	-	4169884	4169928	56	0	0	56
NW_005393849.1	+	1284660	1284691	0	26	2	28
NW_005393849.1	-	1728685	1728718	89	1	1	91
NW_005393687.1	+	1320727	1320757	0	32	6	38
NW_005393687.1	-	194084	194116	46	2	0	48
NW_005393687.1	-	327803	327834	61	2	0	63
NW_005393687.1	-	1518365	1518409	43	17	0	60
NW_005393687.1	-	1917040	1917096	3	16	8	27
NW_005393109.1	-	740976	741007	0	137	11	148
NW_005393320.1	+	543062	543130	27	0	0	27
NW_005393320.1	+	621201	621269	27	0	0	27
NW_005393320.1	-	48421	48449	95	0	49	144
NW_005392881.1	-	561220	561253	0	129	2	131
NW_005393420.1	+	542113	542157	26	0	0	26
NW_005393420.1	+	542195	542449	85	6	0	91
NW_005393420.1	+	542560	542667	55	2	0	57
NW_005393420.1	+	683940	683975	33	0	0	33
NW_005393420.1	+	702079	702481	336	7	1	344
NW_005393420.1	+	702511	702559	90	0	0	90
NW_005393420.1	+	702560	702871	235	29	5	269
NW_005393420.1	+	703285	703335	32	9	0	41
NW_005393420.1	+	703441	703513	315	2	0	317
NW_005393420.1	+	703522	703609	45	2	1	48
NW_005393420.1	+	703617	703727	63	3	0	66
NW_005393420.1	+	703788	703857	140	1	2	143
NW_005393420.1	+	703975	704015	108	0	0	108
NW_005393420.1	+	704161	704212	38	0	0	38
NW_005393420.1	+	707095	707175	305	3	0	308
NW_005393420.1	+	707243	707398	106	3	1	110
NW_005393420.1	+	707402	707466	122	1	0	123
NW_005393420.1	+	707492	707652	303	1	0	304
NW_005393420.1	+	707653	707791	50	1	0	51
NW_005393420.1	+	707856	707925	149	3	1	153
NW_005393420.1	+	707926	707986	846	11	2	859
NW_005393420.1	+	707987	708428	961	6	1	968
NW_005393420.1	+	708435	708569	70	0	0	70
NW_005393420.1	+	708570	708887	2189	29	2	2220
NW_005393420.1	+	708958	709084	297	2	0	299
NW_005393420.1	+	709092	709155	29	2	0	31
NW_005393420.1	+	709176	709211	30	0	0	30
NW_005393420.1	+	709246	709310	352	3	1	356
NW_005393420.1	+	709343	709453	135	0	0	135
NW_005393420.1	+	709458	709536	69	0	2	71
NW_005393420.1	+	710026	710103	99	1	0	100
NW_005393420.1	+	710140	710187	11	50	0	61
NW_005393420.1	+	710379	710445	50	0	0	50
NW_005393420.1	+	710446	710503	84	1	0	85
NW_005393420.1	+	713104	713142	72	1	0	73
NW_005393420.1	+	719261	719303	54	0	1	55
NW_005393420.1	+	728780	728826	46	2	0	48
NW_005393420.1	+	731138	731209	25	3	0	28
NW_005393420.1	+	731492	731571	41	0	0	41
NW_005393420.1	+	739835	739908	26	1	0	27
NW_005393420.1	+	2014506	2014538	0	52	1	53
NW_005393420.1	-	146052	146078	0	22	17	39
NW_005393420.1	-	651022	651055	0	129	2	131
NW_005392993.1	+	54559	54622	51	1	1	53
NW_005392993.1	+	62275	62408	35	1	0	36
NW_005392993.1	+	240697	240727	102	1	1	104
NW_005392993.1	-	469388	469423	4	37	0	41
NW_005392826.1	-	225805	225850	28	0	0	28
NW_005392999.1	+	510991	511099	24	5	0	29
NW_005392999.1	+	1016207	1016249	34	0	0	34
NW_005392999.1	+	1018194	1018251	34	0	0	34
NW_005392999.1	+	1018413	1018470	34	0	0	34
NW_005392999.1	+	1169165	1169234	33	1	0	34
NW_005392999.1	+	1180001	1180107	35	2	0	37
NW_005392999.1	+	1180445	1180512	37	2	2	41
NW_005392999.1	+	1254367	1254404	385	5	1	391
NW_005392999.1	-	510938	510967	32	0	0	32
NW_005393869.1	+	604421	604493	14	8	3	25
NW_005393869.1	+	1674048	1674077	113	2	1	116
NW_005393869.1	+	1689133	1689162	0	45	0	45
NW_005393869.1	+	1694283	1694317	15	242	6	263
NW_005393869.1	-	329846	329881	4	151	8	163
NW_005393869.1	-	1459623	1459652	0	34	1	35
NW_005393869.1	-	1687244	1687282	7	132	1	140
NW_005393059.1	+	288001	288036	15	254	1	270
NW_005393059.1	-	928245	928343	358	84	66	508
NW_005393059.1	-	928352	928438	285	4	23	312
NW_005393059.1	-	928453	928491	0	582	73	655
NW_005393059.1	-	928537	928604	16	66	49	131
NW_005393059.1	-	928646	928760	250	141	0	391
NW_005393841.1	+	8007	8037	47	0	0	47
NW_005393841.1	+	25422	25472	126	1	0	127
NW_005393841.1	+	27285	27316	16	0	13	29
NW_005393841.1	+	30213	30262	37	5	0	42
NW_005393841.1	+	35359	35448	92	2	0	94
NW_005393841.1	+	35464	35528	348	2	0	350
NW_005393841.1	+	36969	37037	99	4	0	103
NW_005393841.1	+	39012	39153	77	0	0	77
NW_005393841.1	+	39154	39323	62	0	0	62
NW_005393841.1	+	39324	39533	626	13	9	648
NW_005393841.1	+	39534	39762	194	5	0	199
NW_005393841.1	+	39780	39866	29	0	0	29
NW_005393841.1	+	39890	39942	32	0	0	32
NW_005393841.1	+	40148	40321	258	4	0	262
NW_005393841.1	+	40342	40530	255	22	0	277
NW_005393841.1	+	40537	41558	3588	22	2	3612
NW_005393841.1	+	41605	41752	207	1	1	209
NW_005393841.1	+	41811	42060	151	471	2	624
NW_005393841.1	+	42109	42253	100	4	1	105
NW_005393841.1	+	42529	42570	155	1	0	156
NW_005393841.1	+	42582	42741	60	1	0	61
NW_005393841.1	+	42745	42869	184	16	0	200
NW_005393841.1	+	42923	42963	40	0	0	40
NW_005393841.1	+	43005	43538	7458	120	6	7584
NW_005393841.1	+	43553	43633	339	503	4	846
NW_005393841.1	+	43637	44280	4159	97	11	4267
NW_005393841.1	+	44292	44437	40	0	0	40
NW_005393841.1	+	44594	45236	4728	223	8	4959
NW_005393841.1	+	45242	45327	1399	24	4	1427
NW_005393841.1	+	45331	45514	2189	29	2	2220
NW_005393841.1	+	45559	45725	1287	4	0	1291
NW_005393841.1	+	45787	46271	2371	21	2	2394
NW_005393841.1	+	46272	46552	3234	39	2	3275
NW_005393841.1	+	46587	46703	265	8	0	273
NW_005393841.1	+	46706	47008	899	19	1	919
NW_005393841.1	+	47089	47145	209	313	0	522
NW_005393841.1	+	47151	47412	168	52	0	220
NW_005393841.1	+	47414	47483	43	1	0	44
NW_005393841.1	+	47505	47779	716	6	0	722
NW_005393841.1	+	49080	49115	248	2	0	250
NW_005393841.1	+	54797	54838	51	0	0	51
NW_005393841.1	+	57734	57768	40	1	0	41
NW_005393841.1	+	57891	57927	89	1	0	90
NW_005393841.1	+	69973	70053	57	0	0	57
NW_005393841.1	+	70056	70200	34	0	0	34
NW_005393841.1	+	71149	71269	26	8	0	34
NW_005393841.1	+	71626	71702	56	0	0	56
NW_005393841.1	+	72656	72705	29	0	0	29
NW_005393841.1	+	73152	73222	172	5	0	177
NW_005393841.1	+	73372	73505	74	1	0	75
NW_005393841.1	+	73524	73652	28	0	0	28
NW_005393841.1	+	74180	74282	100	0	0	100
NW_005393841.1	+	74284	74446	141	0	1	142
NW_005393841.1	+	74449	74530	24	1	0	25
NW_005393841.1	+	74720	74750	30	0	0	30
NW_005393841.1	+	74774	74840	78	1	21	100
NW_005393841.1	+	74852	74918	78	39	23	140
NW_005393841.1	+	74941	75000	51	27	0	78
NW_005393841.1	+	113898	113934	1	30	6	37
NW_005393841.1	+	225291	225323	3	20	18	41
NW_005393841.1	+	225427	225489	24	88	25	137
NW_005393841.1	+	403108	403143	33	1	0	34
NW_005393841.1	-	82327	82366	43	0	0	43
NW_005393841.1	-	181010	181109	41	0	2	43
NW_005393841.1	-	201478	201538	110	1	0	111
NW_005393416.1	+	767572	767607	3	21	2	26
NW_005393416.1	+	767809	767869	8	31	9	48
NW_005393416.1	+	768980	769096	19	55	9	83
NW_005393416.1	+	769223	769277	34	10	4	48
NW_005393416.1	+	769834	769874	111	172	11	294
NW_005393416.1	+	770436	770483	5	93	2	100
NW_005393416.1	+	770540	770608	106	4	15	125
NW_005393416.1	+	770919	770957	1	444	106	551
NW_005393416.1	+	771087	771163	24	8	9	41
NW_005393416.1	+	773498	773568	56	21	2	79
NW_005393416.1	+	2416443	2416474	0	131	2	133
NW_005393416.1	+	3066227	3066260	29	1	0	30
NW_005393416.1	-	767633	767668	51	1	0	52
NW_005393416.1	-	770169	770209	18	66	1	85
NW_005393416.1	-	1069714	1069748	1	49	1	51
NW_005393416.1	-	1302835	1302915	61	62	7	130
NW_005393317.1	+	348781	348816	109	87	1	197
NW_005393317.1	+	350163	350196	16	9	0	25
NW_005393317.1	+	350351	350391	67	3	0	70
NW_005393317.1	+	897922	897955	1	119	2	122
NW_005393317.1	+	1583478	1583542	39	4	0	43
NW_005393317.1	+	1825781	1825815	1	726	2	729
NW_005393317.1	+	2280411	2280445	63	27	19	109
NW_005393317.1	+	3014087	3014123	96	55	2	153
NW_005393317.1	-	1234787	1234820	6	19	0	25
NW_005393317.1	-	1577467	1577504	0	224	1	225
NW_005393317.1	-	4022553	4022605	42	46	1	89
NW_005393317.1	-	4022837	4022891	10	43	6	59
NW_005393018.1	+	75657	75692	2195	199	12	2406
NW_005393018.1	+	195482	195541	4	58	0	62
NW_005393018.1	-	4056	4094	313	35	9	357
NW_005393018.1	-	7970	8016	2	28	3	33
NW_005393018.1	-	103480	103510	45	0	1	46
NW_005393865.1	+	91421	91456	39	1	0	40
NW_005393865.1	+	91603	91646	39	1	0	40
NW_005393865.1	+	92624	92660	39	0	0	39
NW_005393865.1	+	93942	93976	39	1	0	40
NW_005393865.1	+	94019	94062	49	1	0	50
NW_005393865.1	+	94165	94267	57	1	1	59
NW_005393865.1	+	95379	95424	39	1	0	40
NW_005393865.1	+	95706	95764	165	1	0	166
NW_005393865.1	+	95895	95941	84	0	0	84
NW_005393865.1	+	96146	96220	33	2	0	35
NW_005393865.1	+	101325	101392	32	1	0	33
NW_005393865.1	-	3317	3430	144	1	0	145
NW_005393865.1	-	3462	3510	100	41	1	142
NW_005393865.1	-	3621	3711	33	21	0	54
NW_005393865.1	-	3747	3857	52	1	0	53
NW_005393865.1	-	3862	3920	131	1	0	132
NW_005393865.1	-	4103	4406	384	23	2	409
NW_005393865.1	-	4499	4899	12599	195	8	12802
NW_005393865.1	-	5125	5250	64	11	0	75
NW_005393865.1	-	5258	5321	27	0	0	27
NW_005393865.1	-	5387	5482	196	7	1	204
NW_005393865.1	-	5498	5887	826	65	8	899
NW_005393865.1	-	5919	5961	85	0	0	85
NW_005393865.1	-	6151	6409	793	39	6	838
NW_005393865.1	-	6423	6527	299	262	5	566
NW_005393865.1	-	6581	6682	2156	189	9	2354
NW_005393865.1	-	7351	7480	175	188	215	578
NW_005393865.1	-	7529	7650	34	2	0	36
NW_005393865.1	-	7654	7881	528	57	5	590
NW_005393865.1	-	7951	8015	178	2	0	180
NW_005393865.1	-	77215	77295	71	0	0	71
NW_005393865.1	-	82068	82176	68	13	0	81
NW_005393865.1	-	93700	93753	42	0	0	42
NW_005393865.1	-	94804	94835	43	0	0	43
NW_005393865.1	-	95367	95405	87	2	0	89
NW_005393865.1	-	96016	96124	229	3	0	232
NW_005393865.1	-	97015	97097	45	1	0	46
NW_005393865.1	-	98689	98765	40	1	0	41
NW_005393865.1	-	104871	104903	27	0	0	27
NW_005393865.1	-	112882	112922	32	0	0	32
NW_005393976.1	+	32891	32938	69	3	0	72
NW_005393976.1	+	40343	40384	19	15	0	34
NW_005393976.1	+	42343	42417	87	4	29	120
NW_005393976.1	+	44011	44147	75	7	1	83
NW_005393976.1	+	44540	44622	78	22	0	100
NW_005393976.1	+	44626	44743	129	13	0	142
NW_005393976.1	+	44769	44827	32	10	0	42
NW_005393976.1	+	44855	44911	22	10	0	32
NW_005393976.1	+	44937	44995	25	11	0	36
NW_005393976.1	-	44777	44811	2	26	0	28
NW_005393976.1	-	44854	44895	2	22	1	25
NW_005393976.1	-	44945	44979	2	26	0	28
NW_005393976.1	-	49821	49851	0	28	1	29
NW_005393736.1	+	279460	279490	0	32	6	38
NW_005393736.1	+	376451	376479	0	169	0	169
NW_005393736.1	+	550543	550572	0	43	0	43
NW_005393736.1	+	588238	588270	9	23	0	32
NW_005393736.1	+	593822	593856	14	40	1	55
NW_005393736.1	+	593875	593907	2	34	1	37
NW_005393736.1	-	384138	384166	104	2	0	106
NW_005393529.1	+	208247	208285	28	4	0	32
NW_005393529.1	-	179351	179495	30	0	0	30
NW_005393529.1	-	179496	179772	618	15	1	634
NW_005393529.1	-	195606	195646	37	0	0	37
NW_005393529.1	-	195666	195750	20	4	2	26
NW_005393529.1	-	195805	195832	95	1	0	96
NW_005393529.1	-	195868	195945	52	1	0	53
NW_005393957.1	+	8371	8501	49	2	0	51
NW_005393957.1	+	9241	9293	30	2	0	32
NW_005393957.1	+	9853	9938	39	0	0	39
NW_005393957.1	+	10028	10083	34	0	0	34
NW_005393957.1	+	10104	10189	77	0	0	77
NW_005393957.1	+	10206	10274	53	0	7	60
NW_005393957.1	+	10359	10476	26	0	0	26
NW_005393957.1	+	10484	10539	27	6	0	33
NW_005393957.1	+	10772	10939	404	5	0	409
NW_005393957.1	+	10944	11077	109	3	0	112
NW_005393957.1	+	11169	11347	105	2	0	107
NW_005393957.1	+	11351	11471	127	2	0	129
NW_005393957.1	+	11480	11613	620	9	1	630
NW_005393957.1	+	12108	12414	355	2	1	358
NW_005393957.1	+	12436	12527	215	2	0	217
NW_005393957.1	+	12532	12624	34	0	1	35
NW_005393957.1	+	13423	13735	384	5	0	389
NW_005393957.1	+	13980	14157	88	13	1	102
NW_005393957.1	+	14256	14295	200	3	0	203
NW_005393957.1	+	14401	14451	28	6	0	34
NW_005393957.1	+	14661	14755	43	1	0	44
NW_005393957.1	+	14905	14994	1397	8	0	1405
NW_005393957.1	+	15120	15161	52	0	0	52
NW_005393957.1	+	15201	15488	187	4	1	192
NW_005393957.1	+	15859	16025	405	3	0	408
NW_005393957.1	+	16055	16205	539	5	0	544
NW_005393957.1	+	16462	16754	360	4	0	364
NW_005393957.1	+	16887	17041	127	0	1	128
NW_005393957.1	+	17334	17378	29	0	1	30
NW_005393957.1	+	17385	17427	43	1	0	44
NW_005393957.1	+	17721	17849	276	6	1	283
NW_005393957.1	+	22314	22357	58	0	0	58
NW_005393957.1	+	28787	28884	120	1	0	121
NW_005393957.1	+	29006	29080	67	3	0	70
NW_005393957.1	+	29266	29317	205	3	0	208
NW_005393957.1	+	30680	30716	30	0	0	30
NW_005393957.1	+	40859	40899	78	0	0	78
NW_005393957.1	+	46498	46540	26	0	0	26
NW_005393301.1	+	45269	45311	29	1	0	30
NW_005393301.1	+	164412	164450	59	0	0	59
NW_005393301.1	+	683702	683758	60	1	0	61
NW_005393301.1	+	683943	683987	35	1	1	37
NW_005393301.1	+	684953	685012	124	1	0	125
NW_005393301.1	-	1174936	1174969	45	0	0	45
NW_005393311.1	+	401038	401078	18	13	2	33
NW_005393311.1	+	1395665	1395703	30	0	0	30
NW_005393311.1	-	1328757	1328790	0	23	9	32
NW_005393523.1	+	2195959	2195995	28	1	0	29
NW_005393523.1	+	2506162	2506201	48	9	0	57
NW_005393523.1	-	2667843	2667918	109	10	2	121
NW_005393863.1	+	9009	9081	29	0	0	29
NW_005393863.1	+	10544	10602	38	0	0	38
NW_005393863.1	+	13692	13787	144	3	0	147
NW_005393863.1	+	15677	15758	74	1	0	75
NW_005393863.1	+	95001	95064	41	0	0	41
NW_005393863.1	+	683629	683717	136	2	0	138
NW_005393863.1	+	683806	683890	47	1	0	48
NW_005393863.1	+	684038	684173	100	3	0	103
NW_005393863.1	+	684414	684475	40	1	0	41
NW_005393863.1	+	684663	684699	28	1	0	29
NW_005393863.1	+	684924	685042	191	1	0	192
NW_005393863.1	+	685088	685135	840	5	0	845
NW_005393863.1	+	685305	685439	175	2	2	179
NW_005393863.1	+	685502	685575	131	2	0	133
NW_005393863.1	+	685657	685691	30	2	0	32
NW_005393863.1	+	685748	685834	56	1	0	57
NW_005393863.1	+	685850	685886	50	1	0	51
NW_005393863.1	+	685915	686022	39	0	0	39
NW_005393863.1	+	686036	686162	61	1	0	62
NW_005393863.1	+	686168	686218	220	2	0	222
NW_005393863.1	+	686285	686394	27	0	0	27
NW_005393863.1	+	686670	686835	208	2	0	210
NW_005393863.1	+	686840	686906	100	0	0	100
NW_005393863.1	+	686977	687099	43	0	0	43
NW_005393863.1	+	687296	687397	214	0	0	214
NW_005393863.1	+	997364	997409	18	2952	69	3039
NW_005393863.1	+	1088069	1088213	26	0	0	26
NW_005393863.1	+	1088243	1088311	30	0	0	30
NW_005393863.1	+	1088573	1088661	35	2	0	37
NW_005393863.1	+	1088872	1089033	24	3	0	27
NW_005393863.1	+	1382503	1382536	41	0	3	44
NW_005393863.1	-	9842	9884	87	1	0	88
NW_005393863.1	-	10603	10635	43	1	1	45
NW_005393863.1	-	675433	675472	38	2	0	40
NW_005393863.1	-	676136	676211	31	1	0	32
NW_005393863.1	-	677005	677110	59	0	0	59
NW_005393863.1	-	679108	679235	30	0	0	30
NW_005393863.1	-	679950	680044	58	0	0	58
NW_005393863.1	-	681536	681580	52	0	0	52
NW_005393863.1	-	681688	681899	57	0	0	57
NW_005393863.1	-	682798	682872	29	0	1	30
NW_005393863.1	-	683415	683546	419	4	0	423
NW_005393863.1	-	683598	683687	29	1	0	30
NW_005393863.1	-	683701	683857	199	5	0	204
NW_005393863.1	-	683958	684003	43	0	2	45
NW_005393863.1	-	684016	684091	155	3	1	159
NW_005393863.1	-	684092	684156	67	2	0	69
NW_005393863.1	-	684157	684210	150	3	0	153
NW_005393863.1	-	684413	684486	288	2	1	291
NW_005393863.1	-	684512	684679	39	0	0	39
NW_005393863.1	-	684718	684778	47	3	0	50
NW_005393863.1	-	684850	684897	282	7	0	289
NW_005393863.1	-	685035	685109	322	2	0	324
NW_005393863.1	-	685217	685282	25	0	1	26
NW_005393863.1	-	685283	685411	106	2	0	108
NW_005393863.1	-	685499	685576	46	0	0	46
NW_005393863.1	-	685587	685631	26	2	0	28
NW_005393863.1	-	685894	685938	118	0	0	118
NW_005393863.1	-	686064	686154	113	2	0	115
NW_005393863.1	-	686155	686188	33	0	0	33
NW_005393863.1	-	686217	686264	114	3	0	117
NW_005393863.1	-	686393	686453	31	1	2	34
NW_005393863.1	-	686459	686516	24	1	0	25
NW_005393863.1	-	686533	686597	47	2	0	49
NW_005393863.1	-	686606	686712	287	3	1	291
NW_005393863.1	-	686725	686893	669	10	2	681
NW_005393863.1	-	686967	686996	65	0	0	65
NW_005393863.1	-	687133	687180	54	1	0	55
NW_005393863.1	-	687338	687380	57	1	0	58
NW_005393863.1	-	688250	688336	37	0	0	37
NW_005393863.1	-	688866	688911	32	2	0	34
NW_005393863.1	-	892974	893014	40	0	0	40
NW_005393863.1	-	894574	894607	43	0	0	43
NW_005393863.1	-	897771	897850	25	0	0	25
NW_005393863.1	-	929784	929820	1	52	0	53
NW_005393863.1	-	997306	997342	2	29	2	33
NW_005393863.1	-	1298455	1298484	0	27	0	27
NW_005393871.1	-	172417	172447	0	52	20	72
NW_005393871.1	-	257586	257616	0	23	2	25
NW_005393776.1	+	466202	466235	0	294	6	300
NW_005393776.1	+	1217265	1217297	41	1	1	43
NW_005393776.1	-	1002665	1002700	59	1	0	60
NW_005393776.1	-	1085379	1085416	24	1	9	34
NW_005393462.1	+	292926	293049	41	0	0	41
NW_005393462.1	+	293074	293130	32	1	0	33
NW_005392950.1	-	144968	145027	3	13	9	25
NW_005393049.1	+	151245	151272	0	54	2	56
NW_005393049.1	+	393578	393613	0	42	2	44
NW_005392961.1	+	342514	342609	104	45	5	154
NW_005393414.1	+	173986	174015	65	0	0	65
NW_005393414.1	+	182981	183043	269	77	7	353
NW_005393414.1	+	496462	496492	0	17	11	28
NW_005393414.1	+	1089795	1089838	1	32	6	39
NW_005393414.1	+	2070782	2070809	0	37	0	37
NW_005393414.1	+	2383671	2383720	10	35	0	45
NW_005393414.1	-	18755	18789	0	93	9	102
NW_005393414.1	-	1035732	1035768	11	13	1	25
NW_005393414.1	-	1777579	1777641	57	0	0	57
NW_005393414.1	-	1778225	1778337	28	0	1	29
NW_005393697.1	+	1447888	1447921	40	10	1	51
NW_005393697.1	+	1968098	1968135	27	1	0	28
NW_005393697.1	+	1968389	1968434	50	0	0	50
NW_005393697.1	+	1969710	1969744	116	0	0	116
NW_005393697.1	+	1979545	1979654	52	0	0	52
NW_005393697.1	+	1980516	1980586	39	1	0	40
NW_005393697.1	+	1981653	1981714	36	0	0	36
NW_005393697.1	+	1982966	1983003	58	1	0	59
NW_005393697.1	+	3583925	3583953	0	32	2	34
NW_005393697.1	+	5779390	5779488	30	0	0	30
NW_005393697.1	+	5782521	5782558	29	0	0	29
NW_005393697.1	+	6914109	6914149	78	0	0	78
NW_005393697.1	+	7003685	7003714	0	53	2	55
NW_005393697.1	+	7635392	7635422	24	1	0	25
NW_005393697.1	+	7940732	7940779	29	0	0	29
NW_005393697.1	+	7974777	7974806	35	0	0	35
NW_005393697.1	-	5264336	5264367	37	0	0	37
NW_005393697.1	-	5899723	5899753	36	0	0	36
NW_005393697.1	-	6133725	6133758	63	1	0	64
NW_005393697.1	-	6565370	6565408	192	1	0	193
NW_005393697.1	-	6677840	6677911	34	0	0	34
NW_005393697.1	-	6791433	6791473	0	471	6	477
NW_005393697.1	-	7618010	7618052	28	1	0	29
NW_005393697.1	-	8109011	8109045	32	2	0	34
NW_005393697.1	-	8193597	8193636	86	0	0	86
NW_005393697.1	-	8193918	8193948	35	2	0	37
NW_005394002.1	+	24612	24642	1	33	2	36
NW_005394002.1	+	1001089	1001163	67	2	0	69
NW_005394002.1	-	1186582	1186612	47	0	3	50
NW_005394002.1	-	1254336	1254381	84	1	0	85
NW_005394002.1	-	1256646	1256718	46	0	1	47
NW_005394002.1	-	1469046	1469081	4	151	8	163
NW_005393958.1	-	102152	102186	461	10	0	471
NW_005393958.1	-	344994	345030	39	0	0	39
NW_005393958.1	-	347407	347521	50	0	0	50
NW_005393958.1	-	347525	347555	39	0	0	39
NW_005393958.1	-	348015	348188	36	0	0	36
NW_005393958.1	-	349441	349490	28	0	0	28
NW_005393958.1	-	349661	349745	67	0	0	67
NW_005393754.1	+	129079	129108	304	4	0	308
NW_005393754.1	-	130861	130894	5	38	0	43
NW_005393460.1	+	194134	194162	2	19	4	25
NW_005393460.1	-	80027	80064	22	2	1	25
NW_005392987.1	+	328333	328393	34	2	0	36
NW_005392987.1	+	361875	361909	0	38	0	38
NW_005392987.1	+	455316	455350	0	22	4	26
NW_005392987.1	-	174436	174474	18	7	2	27
NW_005392987.1	-	174638	174685	3	231	8	242
NW_005392987.1	-	179093	179131	14	18	0	32
NW_005392987.1	-	456825	456856	14	15	10	39
NW_005392987.1	-	468965	469003	62	9	2	73
NW_005393527.1	+	70485	70523	349	6	1	356
NW_005393527.1	+	70765	70801	965	10	1	976
NW_005393527.1	+	71099	71132	221	11	1	233
NW_005393527.1	+	71239	71285	6	54	0	60
NW_005393527.1	+	71423	71465	12	12	2	26
NW_005393527.1	+	72767	72820	185	1	0	186
NW_005393527.1	+	73097	73149	110	3	0	113
NW_005393527.1	+	73934	73986	19	17	0	36
NW_005393527.1	+	74992	75049	65	1	0	66
NW_005393527.1	+	77596	77629	3	15	14	32
NW_005393527.1	+	78500	78562	34	1	0	35
NW_005393527.1	+	81322	81368	103	86	2	191
NW_005393527.1	+	83897	83943	51	2609	35	2695
NW_005393527.1	+	86507	86573	19	13	1	33
NW_005393527.1	+	86592	86635	52	49	13	114
NW_005393527.1	+	87325	87382	13	21	3	37
NW_005393527.1	+	87534	87562	55	3	0	58
NW_005393527.1	+	87580	87657	24	3	1	28
NW_005393527.1	+	87669	87840	701	46	7	754
NW_005393527.1	+	88261	88343	84	21	10	115
NW_005393527.1	+	93071	93160	22	7	3	32
NW_005393527.1	+	93983	94032	696	6	1	703
NW_005393527.1	+	94072	94170	92	10	2	104
NW_005393527.1	+	94185	94258	49	39	1	89
NW_005393527.1	+	97575	97614	32	1	0	33
NW_005393527.1	+	112064	112136	359	35	0	394
NW_005393527.1	+	112303	112365	11	47	1	59
NW_005393527.1	+	112511	112577	67	20	11	98
NW_005393527.1	+	113014	113074	28	1	0	29
NW_005393527.1	-	72890	72918	33	0	1	34
NW_005393527.1	-	73377	73430	15	16	0	31
NW_005393527.1	-	78051	78086	26	2	0	28
NW_005393527.1	-	80598	80637	27	1	0	28
NW_005393527.1	-	82739	82773	33	0	2	35
NW_005393527.1	-	82935	82998	1110	21	7	1138
NW_005393527.1	-	83017	83064	85	3	2	90
NW_005393527.1	-	83174	83283	11	283	4	298
NW_005393527.1	-	83297	83339	0	27	10	37
NW_005393527.1	-	83411	83452	62	256	10	328
NW_005393527.1	-	83555	83614	129	65	2	196
NW_005393527.1	-	83638	83752	9	12	15	36
NW_005393527.1	-	83803	83885	65	21	1	87
NW_005393527.1	-	84058	84108	2356	59	9	2424
NW_005393527.1	-	84343	84386	190	14	10	214
NW_005393527.1	-	84438	84539	70	17	3	90
NW_005393527.1	-	84771	84803	98	29	0	127
NW_005393527.1	-	86232	86262	0	23	2	25
NW_005393527.1	-	86457	86552	31	235	13	279
NW_005393527.1	-	86686	86725	1	40	0	41
NW_005393527.1	-	86857	86905	180	43	51	274
NW_005393527.1	-	86914	86995	622	23	9	654
NW_005393527.1	-	87020	87070	9	11	6	26
NW_005393527.1	-	91937	91966	1	72	0	73
NW_005393527.1	-	94084	94155	12	308	24	344
NW_005393527.1	-	96838	96913	7	273	19	299
NW_005393527.1	-	114856	114916	26	11	0	37
NW_005393527.1	-	115656	115689	28	1	0	29
NW_005393828.1	+	716254	716321	39	0	0	39
NW_005393828.1	+	716532	716573	34	0	0	34
[truncated: 8,128 more rows]
