# Supplementary material for: Identification and verification of potential piRNAs from domesticated yak testis
Source: Reproduction. 2017 Nov 3;155(2):117–27. doi: 10.1530/REP-17-0592 (PMC5763474; doi:10.1530/REP-17-0592)
Supplement: Supporting Table 3 [file rep-155-117-t003.xlsx]

## Sheet: Sheet1
Supplementary Table 3 - To classify the function of piRNA.
#chrom_piRNAloc	strand	start	end	type	Fun_region_Chrom	start	end	strand	score	comment
NW_005392848.1	+	249586	249624	similarity	NW_005392848.1	247579	257312	+	25.1	Target "Motif:BTSAT2" 1 9551
NW_005392848.1	+	249630	249695	similarity	NW_005392848.1	247579	257312	+	25.1	Target "Motif:BTSAT2" 1 9551
NW_005392848.1	+	250121	250191	similarity	NW_005392848.1	247579	257312	+	25.1	Target "Motif:BTSAT2" 1 9551
NW_005392848.1	+	250791	250875	similarity	NW_005392848.1	247579	257312	+	25.1	Target "Motif:BTSAT2" 1 9551
NW_005392848.1	+	250981	251024	similarity	NW_005392848.1	247579	257312	+	25.1	Target "Motif:BTSAT2" 1 9551
NW_005392848.1	+	251255	251342	similarity	NW_005392848.1	247579	257312	+	25.1	Target "Motif:BTSAT2" 1 9551
NW_005392848.1	-	155939	156049	similarity	NW_005392848.1	155965	156064	-	16.4	Target "Motif:CHRL" 1 98
NW_005392848.1	-	156651	156714	similarity	NW_005392848.1	156401	156652	-	2.7	Target "Motif:BovB" 3517 3833
NW_005392848.1	-	158644	158839	similarity	NW_005392848.1	158631	158871	-	24.5	Target "Motif:L1_Art" 2278 2535
NW_005393502.1	+	1393079	1393171	similarity	NW_005393502.1	1392773	1393095	+	24.6	Target "Motif:L1ME4a" 5750 6120
NW_005393502.1	+	1394340	1394393	similarity	NW_005393502.1	1394202	1394494	+	14	Target "Motif:CHR-2B" 2 316
NW_005393712.1	+	1927651	1927821	similarity	NW_005393712.1	1927462	1927688	+	17.5	Target "Motif:MamTip1" 21 266
NW_005393712.1	+	1928747	1929040	similarity	NW_005393712.1	1928782	1928837	+	21.8	Target "Motif:L2a" 3371 3425
NW_005393712.1	+	1930066	1930144	similarity	NW_005393712.1	1930144	1930208	+	17.1	Target "Motif:CHR-1" 57 115
NW_005393712.1	+	1930162	1930198	similarity	NW_005393712.1	1930144	1930208	+	17.1	Target "Motif:CHR-1" 57 115
NW_005393712.1	-	1875090	1875262	similarity	NW_005393712.1	1875049	1875132	-	15.5	Target "Motif:L1_Art" 2466 2549
NW_005393712.1	-	1877449	1877526	similarity	NW_005393712.1	1877366	1877466	-	24	Target "Motif:CHR-2B" 2 109
NW_005393712.1	-	1878331	1878468	similarity	NW_005393712.1	1878394	1878608	-	28.2	Target "Motif:MLT1O" 1 203
NW_005393712.1	-	1878589	1878654	similarity	NW_005393712.1	1878394	1878608	-	28.2	Target "Motif:MLT1O" 1 203
NW_005393712.1	-	1880038	1880114	similarity	NW_005393712.1	1880027	1880197	-	33.1	Target "Motif:MLT1O" 82 260
NW_005393712.1	-	1880451	1880530	similarity	NW_005393712.1	1880492	1880680	-	29.1	Target "Motif:MIRb" 8 208
NW_005393712.1	-	1880665	1880774	similarity	NW_005393712.1	1880492	1880680	-	29.1	Target "Motif:MIRb" 8 208
NW_005393712.1	-	1884742	1884810	similarity	NW_005393712.1	1884797	1884995	-	13.1	Target "Motif:Bov-tA1" 2 204
NW_005393712.1	-	1884894	1884962	similarity	NW_005393712.1	1884797	1884995	-	13.1	Target "Motif:Bov-tA1" 2 204
NW_005393712.1	-	1893670	1893856	similarity	NW_005393712.1	1893617	1893804	-	30.3	Target "Motif:L3" 3905 4095
NW_005393712.1	-	1893670	1893856	similarity	NW_005393712.1	1893848	1893951	-	22.9	Target "Motif:L2c" 3269 3382
NW_005393712.1	-	1893945	1893986	similarity	NW_005393712.1	1893848	1893951	-	22.9	Target "Motif:L2c" 3269 3382
NW_005393712.1	-	1907195	1907232	similarity	NW_005393712.1	1907170	1907292	-	17.9	Target "Motif:Bov-tA2" 2 124
NW_005393712.1	-	1909452	1909655	similarity	NW_005393712.1	1909637	1909754	-	10.6	Target "Motif:L1_Art" 2467 2580
NW_005393712.1	-	1910691	1910726	similarity	NW_005393712.1	1910706	1910927	-	11.3	Target "Motif:Bov-tA1" 1 224
NW_005393712.1	-	1912576	1912660	similarity	NW_005393712.1	1912440	1912836	-	25.8	Target "Motif:L1ME3C" 5541 5894
NW_005393712.1	-	1924582	1924613	similarity	NW_005393712.1	1924602	1924794	-	15.5	Target "Motif:Bov-tA1" 25 218
NW_005393712.1	-	1925084	1925157	similarity	NW_005393712.1	1925078	1925228	-	21	Target "Motif:L1ME4b" 90 233
NW_005393712.1	-	1925169	1925220	similarity	NW_005393712.1	1925078	1925228	-	21	Target "Motif:L1ME4b" 90 233
NW_005393712.1	-	1926296	1926329	similarity	NW_005393712.1	1926252	1926446	-	25.8	Target "Motif:MIRc" 9 215
NW_005394026.1	-	41156	41190	similarity	NW_005394026.1	41141	41208	-	20.6	Target "Motif:MER52-int" 1529 1596
NW_005392945.1	-	120535	120591	gene	NW_005392945.1	120330	123258	-	.	ID=gene1217;Name=ZNF214;Dbxref=GeneID:102286147;gbkey=Gene;gene=ZNF214;part=1%2F1
NW_005392945.1	-	120826	120911	gene	NW_005392945.1	120330	123258	-	.	ID=gene1217;Name=ZNF214;Dbxref=GeneID:102286147;gbkey=Gene;gene=ZNF214;part=1%2F1
NW_005392945.1	-	121483	121662	gene	NW_005392945.1	120330	123258	-	.	ID=gene1217;Name=ZNF214;Dbxref=GeneID:102286147;gbkey=Gene;gene=ZNF214;part=1%2F1
NW_005393262.1	-	211694	211726	gene	NW_005393262.1	140775	316030	-	.	ID=gene4660;Name=ITGA1;Dbxref=GeneID:102281967;gbkey=Gene;gene=ITGA1;part=1%2F1
NW_005393262.1	-	211952	211991	gene	NW_005393262.1	140775	316030	-	.	ID=gene4660;Name=ITGA1;Dbxref=GeneID:102281967;gbkey=Gene;gene=ITGA1;part=1%2F1
NW_005393028.1	+	42155	42297	similarity	NW_005393028.1	41965	42160	+	20.5	Target "Motif:MER99" 500 704
NW_005393028.1	+	42155	42297	similarity	NW_005393028.1	42285	42448	+	29.1	Target "Motif:MIRb" 31 191
NW_005393028.1	+	42364	42529	similarity	NW_005393028.1	42285	42448	+	29.1	Target "Motif:MIRb" 31 191
NW_005393028.1	+	42364	42529	similarity	NW_005393028.1	42462	42687	+	26.6	Target "Motif:MIRb" 35 250
NW_005393028.1	+	42548	42584	similarity	NW_005393028.1	42462	42687	+	26.6	Target "Motif:MIRb" 35 250
NW_005393028.1	+	42593	42803	similarity	NW_005393028.1	42462	42687	+	26.6	Target "Motif:MIRb" 35 250
NW_005393028.1	+	42593	42803	similarity	NW_005393028.1	42706	42791	+	23.5	Target "Motif:MIRc" 154 239
NW_005393028.1	+	222452	222488	gene	NW_005393028.1	219605	223852	+	.	ID=gene2264;Name=ZNF689;Dbxref=GeneID:102280916;gbkey=Gene;gene=ZNF689;part=1%2F1
NW_005393028.1	+	222785	222902	gene	NW_005393028.1	219605	223852	+	.	ID=gene2264;Name=ZNF689;Dbxref=GeneID:102280916;gbkey=Gene;gene=ZNF689;part=1%2F1
NW_005393028.1	+	223157	223191	gene	NW_005393028.1	219605	223852	+	.	ID=gene2264;Name=ZNF689;Dbxref=GeneID:102280916;gbkey=Gene;gene=ZNF689;part=1%2F1
NW_005393028.1	+	223268	223371	gene	NW_005393028.1	219605	223852	+	.	ID=gene2264;Name=ZNF689;Dbxref=GeneID:102280916;gbkey=Gene;gene=ZNF689;part=1%2F1
NW_005393028.1	+	224824	224966	similarity	NW_005393028.1	224964	225088	+	23.9	Target "Motif:L2c" 3258 3386
NW_005392941.1	+	340300	340387	similarity	NW_005392941.1	340131	340317	+	15.1	Target "Motif:Bov-tA2" 5 202
NW_005392941.1	+	340300	340387	similarity	NW_005392941.1	340363	340433	+	15.1	Target "Motif:BOV-A2" 52 115
NW_005393853.1	+	499124	499192	similarity	NW_005393853.1	499149	499303	+	28.4	Target "Motif:MER52-int" 3628 3782
NW_005393361.1	+	237612	237744	similarity	NW_005393361.1	237655	237688	+	24.1	Target "Motif:(CTG)n" 1 34
NW_005393614.1	+	1470663	1470764	similarity	NW_005393614.1	1470659	1470669	+	11	Target "Motif:BovB" 3833 3846
NW_005393406.1	-	286498	286796	similarity	NW_005393406.1	286550	286949	-	28.5	Target "Motif:MLT1L" 175 600
NW_005393406.1	-	286805	286868	similarity	NW_005393406.1	286550	286949	-	28.5	Target "Motif:MLT1L" 175 600
NW_005393406.1	-	286871	286972	similarity	NW_005393406.1	286550	286949	-	28.5	Target "Motif:MLT1L" 175 600
NW_005393406.1	-	2082837	2082869	similarity	NW_005393406.1	2082786	2082954	-	27.2	Target "Motif:MIRc" 37 228
NW_005393406.1	-	2082879	2083021	similarity	NW_005393406.1	2082786	2082954	-	27.2	Target "Motif:MIRc" 37 228
NW_005393406.1	-	2083061	2083275	similarity	NW_005393406.1	2083196	2083274	-	24.1	Target "Motif:L2a" 3324 3418
NW_005393406.1	-	2083325	2083723	similarity	NW_005393406.1	2083593	2084367	-	31.2	Target "Motif:L2a" 2445 3283
NW_005393406.1	-	2083825	2084060	similarity	NW_005393406.1	2083593	2084367	-	31.2	Target "Motif:L2a" 2445 3283
NW_005393406.1	-	2084358	2084550	similarity	NW_005393406.1	2083593	2084367	-	31.2	Target "Motif:L2a" 2445 3283
NW_005393843.1	+	763968	764153	similarity	NW_005393843.1	764127	764225	+	7.3	Target "Motif:BovB" 3669 3825
NW_005393843.1	+	765758	765943	similarity	NW_005393843.1	765917	766015	+	12.1	Target "Motif:BovB" 3669 3768
NW_005393843.1	-	8192914	8192972	similarity	NW_005393843.1	8192923	8193190	-	17.3	Target "Motif:CHR-2B" 2 307
NW_005393337.1	-	4090225	4090301	similarity	NW_005393337.1	4090268	4090327	-	28.3	Target "Motif:Tigger17c" 27 86
NW_005393337.1	-	4090512	4090593	similarity	NW_005393337.1	4090532	4090737	-	18.8	Target "Motif:Bov-tA1" 1 204
NW_005393099.1	-	23946	24014	gene	NW_005393099.1	4820	42999	-	.	ID=gene2977;Name=LOC102269876;Dbxref=GeneID:102269876;gbkey=Gene;gene=LOC102269876;part=1%2F1;pseudo=true
NW_005393099.1	-	23946	24014	similarity	NW_005393099.1	23838	24468	-	32.1	Target "Motif:MER52-int" 3518 4155
NW_005393099.1	-	24042	24110	gene	NW_005393099.1	4820	42999	-	.	ID=gene2977;Name=LOC102269876;Dbxref=GeneID:102269876;gbkey=Gene;gene=LOC102269876;part=1%2F1;pseudo=true
NW_005393099.1	-	24042	24110	similarity	NW_005393099.1	23838	24468	-	32.1	Target "Motif:MER52-int" 3518 4155
NW_005393099.1	-	24414	24446	gene	NW_005393099.1	4820	42999	-	.	ID=gene2977;Name=LOC102269876;Dbxref=GeneID:102269876;gbkey=Gene;gene=LOC102269876;part=1%2F1;pseudo=true
NW_005393099.1	-	24414	24446	similarity	NW_005393099.1	23838	24468	-	32.1	Target "Motif:MER52-int" 3518 4155
NW_005393099.1	-	25361	25449	gene	NW_005393099.1	4820	42999	-	.	ID=gene2977;Name=LOC102269876;Dbxref=GeneID:102269876;gbkey=Gene;gene=LOC102269876;part=1%2F1;pseudo=true
NW_005393099.1	-	25456	25553	gene	NW_005393099.1	4820	42999	-	.	ID=gene2977;Name=LOC102269876;Dbxref=GeneID:102269876;gbkey=Gene;gene=LOC102269876;part=1%2F1;pseudo=true
NW_005392991.1	+	2240183	2240225	gene	NW_005392991.1	2239066	2240514	+	.	ID=gene1856;Name=LOC102278482;Dbxref=GeneID:102278482;gbkey=Gene;gene=LOC102278482;part=1%2F1;pseudo=true
NW_005392991.1	-	2238226	2238296	similarity	NW_005392991.1	2238217	2238470	-	15.8	Target "Motif:MIRc" 2 261
NW_005392991.1	-	2238414	2238476	similarity	NW_005392991.1	2238217	2238470	-	15.8	Target "Motif:MIRc" 2 261
NW_005393420.1	+	703285	703335	similarity	NW_005393420.1	703159	704653	+	12.7	Target "Motif:BovB" 774 2378
NW_005393420.1	+	703441	703513	similarity	NW_005393420.1	703159	704653	+	12.7	Target "Motif:BovB" 774 2378
NW_005393420.1	+	703522	703609	similarity	NW_005393420.1	703159	704653	+	12.7	Target "Motif:BovB" 774 2378
NW_005393420.1	+	703617	703727	similarity	NW_005393420.1	703159	704653	+	12.7	Target "Motif:BovB" 774 2378
NW_005393420.1	+	703788	703857	similarity	NW_005393420.1	703159	704653	+	12.7	Target "Motif:BovB" 774 2378
NW_005393420.1	+	703975	704015	similarity	NW_005393420.1	703159	704653	+	12.7	Target "Motif:BovB" 774 2378
NW_005393420.1	+	704161	704212	similarity	NW_005393420.1	703159	704653	+	12.7	Target "Motif:BovB" 774 2378
NW_005393059.1	-	928245	928343	similarity	NW_005393059.1	928225	928868	-	6	Target "Motif:LSU-rRNA_Hsa" 4062 4698
NW_005393059.1	-	928352	928438	similarity	NW_005393059.1	928225	928868	-	6	Target "Motif:LSU-rRNA_Hsa" 4062 4698
NW_005393059.1	-	928453	928491	similarity	NW_005393059.1	928225	928868	-	6	Target "Motif:LSU-rRNA_Hsa" 4062 4698
NW_005393059.1	-	928537	928604	similarity	NW_005393059.1	928225	928868	-	6	Target "Motif:LSU-rRNA_Hsa" 4062 4698
NW_005393059.1	-	928646	928760	similarity	NW_005393059.1	928225	928868	-	6	Target "Motif:LSU-rRNA_Hsa" 4062 4698
NW_005393841.1	+	40148	40321	similarity	NW_005393841.1	40238	40483	+	24.5	Target "Motif:LTR65" 420 669
NW_005393841.1	+	40342	40530	similarity	NW_005393841.1	40238	40483	+	24.5	Target "Motif:LTR65" 420 669
NW_005393841.1	+	40537	41558	similarity	NW_005393841.1	41097	41194	+	19.9	Target "Motif:CHRL" 5 96
NW_005393841.1	+	41811	42060	similarity	NW_005393841.1	42035	42129	+	24.5	Target "Motif:CHRL" 1 94
NW_005393841.1	+	42109	42253	similarity	NW_005393841.1	42035	42129	+	24.5	Target "Motif:CHRL" 1 94
NW_005393841.1	+	42582	42741	similarity	NW_005393841.1	42604	42834	+	22.8	Target "Motif:L1MB8" 5849 6084
NW_005393841.1	+	42745	42869	similarity	NW_005393841.1	42604	42834	+	22.8	Target "Motif:L1MB8" 5849 6084
NW_005393841.1	+	43005	43538	similarity	NW_005393841.1	43025	43087	+	23.8	Target "Motif:L1ME3" 6091 6153
NW_005393841.1	+	43637	44280	similarity	NW_005393841.1	43980	44064	+	21.7	Target "Motif:L2a" 3344 3426
NW_005393841.1	+	45242	45327	similarity	NW_005393841.1	45264	45386	+	21.9	Target "Motif:CHRL" 1 115
NW_005393841.1	+	45331	45514	similarity	NW_005393841.1	45264	45386	+	21.9	Target "Motif:CHRL" 1 115
NW_005393841.1	+	73524	73652	similarity	NW_005393841.1	73635	73731	+	25.9	Target "Motif:CHRL" 5 97
NW_005393416.1	+	770919	770957	similarity	NW_005393416.1	770821	771028	+	29.5	Target "Motif:MER52-int" 5677 5888
NW_005393865.1	+	93942	93976	similarity	NW_005393865.1	93840	93961	+	23.7	Target "Motif:MIRc" 31 154
NW_005393865.1	+	94165	94267	similarity	NW_005393865.1	94117	94173	+	24.9	Target "Motif:(CCTCCAG)n" 1 60
NW_005393865.1	+	95379	95424	similarity	NW_005393865.1	95306	95398	+	33.3	Target "Motif:MIR3" 109 208
NW_005393865.1	-	4499	4899	similarity	NW_005393865.1	4875	5067	-	12.2	Target "Motif:Bov-tA2" 1 204
NW_005393865.1	-	5125	5250	similarity	NW_005393865.1	5109	5316	-	28.9	Target "Motif:L1MB4" 5950 6177
NW_005393865.1	-	5258	5321	similarity	NW_005393865.1	5109	5316	-	28.9	Target "Motif:L1MB4" 5950 6177
NW_005393957.1	+	10772	10939	similarity	NW_005393957.1	10753	10794	+	17.1	Target "Motif:Bov-tA3" 173 213
NW_005393957.1	+	12436	12527	similarity	NW_005393957.1	12483	12881	+	23.9	Target "Motif:LTR67B" 97 574
NW_005393957.1	+	12532	12624	similarity	NW_005393957.1	12483	12881	+	23.9	Target "Motif:LTR67B" 97 574
NW_005393957.1	+	13423	13735	similarity	NW_005393957.1	12888	13475	+	23.1	Target "Motif:L2a" 2823 3426
NW_005393957.1	+	16462	16754	similarity	NW_005393957.1	16536	16759	+	28	Target "Motif:MER33" 5 250
NW_005393957.1	+	16887	17041	similarity	NW_005393957.1	16777	16989	+	28.4	Target "Motif:L2a" 3184 3425
NW_005393527.1	+	72767	72820	similarity	NW_005393527.1	72745	72810	+	36.6	Target "Motif:MIR" 168 242
NW_005393527.1	+	73934	73986	similarity	NW_005393527.1	73514	73943	+	26.8	Target "Motif:MLT1C" 1 488
NW_005393527.1	+	93983	94032	similarity	NW_005393527.1	93897	94003	+	14.9	Target "Motif:BovB" 3642 3749
NW_005393527.1	-	84438	84539	similarity	NW_005393527.1	84427	84527	-	19.7	Target "Motif:CHRL" 1 99
NW_005393527.1	-	86857	86905	similarity	NW_005393527.1	86862	87036	-	28	Target "Motif:L1_Art" 2275 2479
NW_005393527.1	-	86914	86995	similarity	NW_005393527.1	86862	87036	-	28	Target "Motif:L1_Art" 2275 2479
NW_005393527.1	-	87020	87070	similarity	NW_005393527.1	86862	87036	-	28	Target "Motif:L1_Art" 2275 2479
NW_005393968.1	+	874211	874271	similarity	NW_005393968.1	874177	874273	+	14.9	Target "Motif:MLT1B" 1 95
NW_005393968.1	+	874272	874443	similarity	NW_005393968.1	874177	874273	+	14.9	Target "Motif:MLT1B" 1 95
NW_005393968.1	+	874558	874663	similarity	NW_005393968.1	874536	874808	+	19.8	Target "Motif:MLT1B" 90 382
NW_005393772.1	+	388306	388344	similarity	NW_005393772.1	388208	388650	+	31.7	Target "Motif:ERVL-B4-int" 2231 2741
NW_005393748.1	-	668124	668166	similarity	NW_005393748.1	667833	669116	-	18	Target "Motif:BovB" 2399 3769
NW_005393748.1	-	668342	668375	similarity	NW_005393748.1	667833	669116	-	18	Target "Motif:BovB" 2399 3769
NW_005393748.1	-	668625	668706	similarity	NW_005393748.1	667833	669116	-	18	Target "Motif:BovB" 2399 3769
NW_005393748.1	-	668998	669036	similarity	NW_005393748.1	667833	669116	-	18	Target "Motif:BovB" 2399 3769
NW_005393748.1	-	669293	669422	similarity	NW_005393748.1	669186	669442	-	18	Target "Motif:BovB" 2123 2398
NW_005393748.1	-	670418	670450	similarity	NW_005393748.1	670339	670433	-	27.9	Target "Motif:Tigger2a_Art" 44 139
NW_005393960.1	+	2029582	2029655	similarity	NW_005393960.1	2029582	2030798	+	13.4	Target "Motif:LSU-rRNA_Hsa" 3807 5033
NW_005393960.1	+	2029909	2029938	similarity	NW_005393960.1	2029582	2030798	+	13.4	Target "Motif:LSU-rRNA_Hsa" 3807 5033
NW_005393960.1	+	2029953	2029989	similarity	NW_005393960.1	2029582	2030798	+	13.4	Target "Motif:LSU-rRNA_Hsa" 3807 5033
NW_005393960.1	+	2030015	2030065	similarity	NW_005393960.1	2029582	2030798	+	13.4	Target "Motif:LSU-rRNA_Hsa" 3807 5033
NW_005393960.1	+	2030067	2030132	similarity	NW_005393960.1	2029582	2030798	+	13.4	Target "Motif:LSU-rRNA_Hsa" 3807 5033
NW_005393960.1	+	2030277	2030328	similarity	NW_005393960.1	2029582	2030798	+	13.4	Target "Motif:LSU-rRNA_Hsa" 3807 5033
NW_005393960.1	+	2030343	2030386	similarity	NW_005393960.1	2029582	2030798	+	13.4	Target "Motif:LSU-rRNA_Hsa" 3807 5033
NW_005393470.1	+	208360	208402	similarity	NW_005393470.1	208021	208960	+	26.9	Target "Motif:BTLTR1" 121 1035
NW_005393470.1	+	208622	208676	similarity	NW_005393470.1	208021	208960	+	26.9	Target "Motif:BTLTR1" 121 1035
NW_005393396.1	+	3428024	3428107	similarity	NW_005393396.1	3428067	3428147	+	16.5	Target "Motif:Bov-tA2" 130 208
NW_005393396.1	+	3428123	3428196	similarity	NW_005393396.1	3428067	3428147	+	16.5	Target "Motif:Bov-tA2" 130 208
NW_005393186.1	+	834559	834798	similarity	NW_005393186.1	833662	834582	+	14.1	Target "Motif:BovB" 2912 3838
NW_005393186.1	-	3165736	3165833	similarity	NW_005393186.1	3165699	3165888	-	32.4	Target "Motif:MIRb" 50 246
NW_005393186.1	-	3167499	3167540	similarity	NW_005393186.1	3167525	3167709	-	11.9	Target "Motif:Bov-tA2" 5 204
NW_005393186.1	-	3168720	3168759	gene	NW_005393186.1	3168647	3175219	-	.	ID=gene3814;Name=PNPO;Dbxref=GeneID:102279043;gbkey=Gene;gene=PNPO;part=1%2F1
NW_005393186.1	-	3168764	3168846	gene	NW_005393186.1	3168647	3175219	-	.	ID=gene3814;Name=PNPO;Dbxref=GeneID:102279043;gbkey=Gene;gene=PNPO;part=1%2F1
NW_005393186.1	-	3168894	3168938	gene	NW_005393186.1	3168647	3175219	-	.	ID=gene3814;Name=PNPO;Dbxref=GeneID:102279043;gbkey=Gene;gene=PNPO;part=1%2F1
NW_005393186.1	-	3168968	3169004	gene	NW_005393186.1	3168647	3175219	-	.	ID=gene3814;Name=PNPO;Dbxref=GeneID:102279043;gbkey=Gene;gene=PNPO;part=1%2F1
NW_005393186.1	-	3170175	3170216	gene	NW_005393186.1	3168647	3175219	-	.	ID=gene3814;Name=PNPO;Dbxref=GeneID:102279043;gbkey=Gene;gene=PNPO;part=1%2F1
NW_005393884.1	+	115586	115632	similarity	NW_005393884.1	115561	116532	+	32.8	Target "Motif:Tigger10" 130 1110
NW_005393884.1	+	115859	115940	similarity	NW_005393884.1	115561	116532	+	32.8	Target "Motif:Tigger10" 130 1110
NW_005392906.1	+	2414638	2414782	similarity	NW_005392906.1	2414594	2414660	+	28.4	Target "Motif:Bov-tA2" 138 204
NW_005392906.1	+	2414638	2414782	similarity	NW_005392906.1	2414661	2414672	+	2.5	Target "Motif:BovB" 3829 3847
NW_005392906.1	+	2414638	2414782	similarity	NW_005392906.1	2414688	2414899	+	15.2	Target "Motif:Bov-tA1" 1 218
NW_005392906.1	+	2414857	2414999	similarity	NW_005392906.1	2414688	2414899	+	15.2	Target "Motif:Bov-tA1" 1 218
NW_005392906.1	+	2416392	2416550	similarity	NW_005392906.1	2416334	2416400	+	17.9	Target "Motif:Bov-tA2" 138 204
NW_005392906.1	+	2416392	2416550	similarity	NW_005392906.1	2416401	2416412	+	3	Target "Motif:BovB" 3833 3847
NW_005392906.1	+	2417862	2417924	similarity	NW_005392906.1	2417910	2418591	+	21.6	Target "Motif:BovB" 3087 3768
NW_005392906.1	+	2418032	2418085	similarity	NW_005392906.1	2417910	2418591	+	21.6	Target "Motif:BovB" 3087 3768
NW_005392906.1	+	2418260	2418338	similarity	NW_005392906.1	2417910	2418591	+	21.6	Target "Motif:BovB" 3087 3768
NW_005392906.1	+	2418485	2418585	similarity	NW_005392906.1	2417910	2418591	+	21.6	Target "Motif:BovB" 3087 3768
NW_005392906.1	+	2418620	2418683	similarity	NW_005392906.1	2418592	2418666	+	21.7	Target "Motif:Bov-tA2" 140 267
NW_005392906.1	+	2418620	2418683	similarity	NW_005392906.1	2418677	2418734	+	29.3	Target "Motif:L2b" 3235 3293
NW_005392896.1	-	605731	605928	gene	NW_005392896.1	605591	606860	-	.	ID=gene729;Name=UBB;Dbxref=GeneID:102266974;gbkey=Gene;gene=UBB;part=1%2F1
NW_005392896.1	-	605957	606038	gene	NW_005392896.1	605591	606860	-	.	ID=gene729;Name=UBB;Dbxref=GeneID:102266974;gbkey=Gene;gene=UBB;part=1%2F1
NW_005392896.1	-	606050	606100	gene	NW_005392896.1	605591	606860	-	.	ID=gene729;Name=UBB;Dbxref=GeneID:102266974;gbkey=Gene;gene=UBB;part=1%2F1
NW_005392896.1	-	606795	606880	gene	NW_005392896.1	605591	606860	-	.	ID=gene729;Name=UBB;Dbxref=GeneID:102266974;gbkey=Gene;gene=UBB;part=1%2F1
NW_005392896.1	-	800389	800454	gene	NW_005392896.1	800425	828314	-	.	ID=gene734;Name=TTC19;Dbxref=GeneID:102276871;gbkey=Gene;gene=TTC19;part=1%2F1
NW_005392896.1	-	801793	801863	gene	NW_005392896.1	800425	828314	-	.	ID=gene734;Name=TTC19;Dbxref=GeneID:102276871;gbkey=Gene;gene=TTC19;part=1%2F1
NW_005392896.1	-	801877	801916	gene	NW_005392896.1	800425	828314	-	.	ID=gene734;Name=TTC19;Dbxref=GeneID:102276871;gbkey=Gene;gene=TTC19;part=1%2F1
NW_005392896.1	-	1711812	1711866	gene	NW_005392896.1	1711715	1716859	-	.	ID=gene756;Name=SMCR8;Dbxref=GeneID:102274044;gbkey=Gene;gene=SMCR8;part=1%2F1
NW_005392896.1	-	1714127	1714204	gene	NW_005392896.1	1711715	1716859	-	.	ID=gene756;Name=SMCR8;Dbxref=GeneID:102274044;gbkey=Gene;gene=SMCR8;part=1%2F1
NW_005392896.1	-	1714428	1714525	gene	NW_005392896.1	1711715	1716859	-	.	ID=gene756;Name=SMCR8;Dbxref=GeneID:102274044;gbkey=Gene;gene=SMCR8;part=1%2F1
NW_005392896.1	-	1715332	1715623	gene	NW_005392896.1	1711715	1716859	-	.	ID=gene756;Name=SMCR8;Dbxref=GeneID:102274044;gbkey=Gene;gene=SMCR8;part=1%2F1
NW_005392896.1	-	1715634	1715762	gene	NW_005392896.1	1711715	1716859	-	.	ID=gene756;Name=SMCR8;Dbxref=GeneID:102274044;gbkey=Gene;gene=SMCR8;part=1%2F1
NW_005392896.1	-	1715910	1715962	gene	NW_005392896.1	1711715	1716859	-	.	ID=gene756;Name=SMCR8;Dbxref=GeneID:102274044;gbkey=Gene;gene=SMCR8;part=1%2F1
NW_005392896.1	-	1716122	1716223	gene	NW_005392896.1	1711715	1716859	-	.	ID=gene756;Name=SMCR8;Dbxref=GeneID:102274044;gbkey=Gene;gene=SMCR8;part=1%2F1
NW_005392896.1	-	1716270	1716394	gene	NW_005392896.1	1711715	1716859	-	.	ID=gene756;Name=SMCR8;Dbxref=GeneID:102274044;gbkey=Gene;gene=SMCR8;part=1%2F1
NW_005392896.1	-	1716419	1716478	gene	NW_005392896.1	1711715	1716859	-	.	ID=gene756;Name=SMCR8;Dbxref=GeneID:102274044;gbkey=Gene;gene=SMCR8;part=1%2F1
NW_005392896.1	-	1716496	1716550	gene	NW_005392896.1	1711715	1716859	-	.	ID=gene756;Name=SMCR8;Dbxref=GeneID:102274044;gbkey=Gene;gene=SMCR8;part=1%2F1
NW_005392896.1	-	1716597	1716635	gene	NW_005392896.1	1711715	1716859	-	.	ID=gene756;Name=SMCR8;Dbxref=GeneID:102274044;gbkey=Gene;gene=SMCR8;part=1%2F1
NW_005392896.1	-	1716775	1716831	gene	NW_005392896.1	1711715	1716859	-	.	ID=gene756;Name=SMCR8;Dbxref=GeneID:102274044;gbkey=Gene;gene=SMCR8;part=1%2F1
NW_005393001.1	-	998350	998488	similarity	NW_005393001.1	998199	1000321	-	25.3	Target "Motif:L1MB2" 3855 6137
NW_005393001.1	-	998698	998797	similarity	NW_005393001.1	998199	1000321	-	25.3	Target "Motif:L1MB2" 3855 6137
NW_005393001.1	-	999255	999354	similarity	NW_005393001.1	998199	1000321	-	25.3	Target "Motif:L1MB2" 3855 6137
NW_005393001.1	-	1000167	1000234	similarity	NW_005393001.1	998199	1000321	-	25.3	Target "Motif:L1MB2" 3855 6137
NW_005393001.1	-	1000252	1000290	similarity	NW_005393001.1	998199	1000321	-	25.3	Target "Motif:L1MB2" 3855 6137
NW_005393001.1	-	1000320	1000364	similarity	NW_005393001.1	998199	1000321	-	25.3	Target "Motif:L1MB2" 3855 6137
NW_005393001.1	-	1001564	1002079	similarity	NW_005393001.1	1001749	1001923	-	26.3	Target "Motif:L1MB5" 5950 6136
NW_005393001.1	-	1002892	1003320	similarity	NW_005393001.1	1003247	1003390	-	16	Target "Motif:Bov-tA2" 19 164
NW_005393001.1	-	1003389	1003467	similarity	NW_005393001.1	1003247	1003390	-	16	Target "Motif:Bov-tA2" 19 164
NW_005393001.1	-	1003389	1003467	similarity	NW_005393001.1	1003423	1003885	-	28.2	Target "Motif:L1M4" 3673 4154
NW_005393001.1	-	1003476	1003526	similarity	NW_005393001.1	1003423	1003885	-	28.2	Target "Motif:L1M4" 3673 4154
NW_005393001.1	-	1003533	1003709	similarity	NW_005393001.1	1003423	1003885	-	28.2	Target "Motif:L1M4" 3673 4154
NW_005393001.1	-	1003759	1003905	similarity	NW_005393001.1	1003423	1003885	-	28.2	Target "Motif:L1M4" 3673 4154
NW_005393001.1	-	1003759	1003905	similarity	NW_005393001.1	1003895	1003962	-	16.2	Target "Motif:Bov-tA2" 138 206
NW_005393017.1	+	684029	684086	gene	NW_005393017.1	683574	700431	+	.	ID=gene2122;Name=DNAJB12;Dbxref=GeneID:102285027;gbkey=Gene;gene=DNAJB12;part=1%2F1
NW_005393017.1	+	684740	684776	gene	NW_005393017.1	683574	700431	+	.	ID=gene2122;Name=DNAJB12;Dbxref=GeneID:102285027;gbkey=Gene;gene=DNAJB12;part=1%2F1
NW_005393017.1	+	684740	684776	similarity	NW_005393017.1	684724	684779	+	28.6	Target "Motif:MIR3" 108 163
NW_005393017.1	+	684975	685094	gene	NW_005393017.1	683574	700431	+	.	ID=gene2122;Name=DNAJB12;Dbxref=GeneID:102285027;gbkey=Gene;gene=DNAJB12;part=1%2F1
NW_005393017.1	+	685158	685250	gene	NW_005393017.1	683574	700431	+	.	ID=gene2122;Name=DNAJB12;Dbxref=GeneID:102285027;gbkey=Gene;gene=DNAJB12;part=1%2F1
NW_005393017.1	+	685265	685472	gene	NW_005393017.1	683574	700431	+	.	ID=gene2122;Name=DNAJB12;Dbxref=GeneID:102285027;gbkey=Gene;gene=DNAJB12;part=1%2F1
NW_005393017.1	+	685515	685576	gene	NW_005393017.1	683574	700431	+	.	ID=gene2122;Name=DNAJB12;Dbxref=GeneID:102285027;gbkey=Gene;gene=DNAJB12;part=1%2F1
NW_005393017.1	+	685675	685724	gene	NW_005393017.1	683574	700431	+	.	ID=gene2122;Name=DNAJB12;Dbxref=GeneID:102285027;gbkey=Gene;gene=DNAJB12;part=1%2F1
NW_005393017.1	+	685897	686185	gene	NW_005393017.1	683574	700431	+	.	ID=gene2122;Name=DNAJB12;Dbxref=GeneID:102285027;gbkey=Gene;gene=DNAJB12;part=1%2F1
NW_005393017.1	+	686198	686475	gene	NW_005393017.1	683574	700431	+	.	ID=gene2122;Name=DNAJB12;Dbxref=GeneID:102285027;gbkey=Gene;gene=DNAJB12;part=1%2F1
NW_005393017.1	+	686632	686706	gene	NW_005393017.1	683574	700431	+	.	ID=gene2122;Name=DNAJB12;Dbxref=GeneID:102285027;gbkey=Gene;gene=DNAJB12;part=1%2F1
NW_005393017.1	+	686853	687016	gene	NW_005393017.1	683574	700431	+	.	ID=gene2122;Name=DNAJB12;Dbxref=GeneID:102285027;gbkey=Gene;gene=DNAJB12;part=1%2F1
NW_005393017.1	+	688060	688166	gene	NW_005393017.1	683574	700431	+	.	ID=gene2122;Name=DNAJB12;Dbxref=GeneID:102285027;gbkey=Gene;gene=DNAJB12;part=1%2F1
NW_005393017.1	+	688220	688255	gene	NW_005393017.1	683574	700431	+	.	ID=gene2122;Name=DNAJB12;Dbxref=GeneID:102285027;gbkey=Gene;gene=DNAJB12;part=1%2F1
NW_005393017.1	-	74324	74413	gene	NW_005393017.1	74332	74781	-	.	ID=gene2116;Name=LOC102283542;Dbxref=GeneID:102283542;gbkey=Gene;gene=LOC102283542;part=1%2F1;pseudo=true
NW_005393017.1	-	74426	74582	gene	NW_005393017.1	74332	74781	-	.	ID=gene2116;Name=LOC102283542;Dbxref=GeneID:102283542;gbkey=Gene;gene=LOC102283542;part=1%2F1;pseudo=true
NW_005393017.1	-	74589	74665	gene	NW_005393017.1	74332	74781	-	.	ID=gene2116;Name=LOC102283542;Dbxref=GeneID:102283542;gbkey=Gene;gene=LOC102283542;part=1%2F1;pseudo=true
NW_005393017.1	-	74705	74764	gene	NW_005393017.1	74332	74781	-	.	ID=gene2116;Name=LOC102283542;Dbxref=GeneID:102283542;gbkey=Gene;gene=LOC102283542;part=1%2F1;pseudo=true
NW_005393067.1	-	1420918	1420972	similarity	NW_005393067.1	1420379	1420931	-	15.8	Target "Motif:Tigger1" 1688 2251
NW_005393067.1	-	1423458	1423560	similarity	NW_005393067.1	1423511	1423583	-	16.4	Target "Motif:MIR3" 89 163
NW_005392976.1	-	1424698	1424773	gene	NW_005392976.1	1424514	1466167	-	.	ID=gene1647;Name=BLMH;Dbxref=GeneID:102273666;gbkey=Gene;gene=BLMH;part=1%2F1
NW_005392976.1	-	1424887	1424917	gene	NW_005392976.1	1424514	1466167	-	.	ID=gene1647;Name=BLMH;Dbxref=GeneID:102273666;gbkey=Gene;gene=BLMH;part=1%2F1
NW_005392976.1	-	1424953	1425082	gene	NW_005392976.1	1424514	1466167	-	.	ID=gene1647;Name=BLMH;Dbxref=GeneID:102273666;gbkey=Gene;gene=BLMH;part=1%2F1
NW_005392976.1	-	1425124	1425312	gene	NW_005392976.1	1424514	1466167	-	.	ID=gene1647;Name=BLMH;Dbxref=GeneID:102273666;gbkey=Gene;gene=BLMH;part=1%2F1
NW_005392976.1	-	1425372	1425483	gene	NW_005392976.1	1424514	1466167	-	.	ID=gene1647;Name=BLMH;Dbxref=GeneID:102273666;gbkey=Gene;gene=BLMH;part=1%2F1
NW_005393020.1	+	1169315	1169369	similarity	NW_005393020.1	1169207	1169398	+	33.3	Target "Motif:MER52-int" 3628 3819
NW_005393020.1	+	1169750	1169783	gene	NW_005393020.1	1169527	1175505	+	.	ID=gene2146;Name=LOC102274814;Dbxref=GeneID:102274814;gbkey=Gene;gene=LOC102274814;part=1%2F1;pseudo=true
NW_005393020.1	+	1170158	1170197	gene	NW_005393020.1	1169527	1175505	+	.	ID=gene2146;Name=LOC102274814;Dbxref=GeneID:102274814;gbkey=Gene;gene=LOC102274814;part=1%2F1;pseudo=true
NW_005393020.1	+	1171549	1171618	gene	NW_005393020.1	1169527	1175505	+	.	ID=gene2146;Name=LOC102274814;Dbxref=GeneID:102274814;gbkey=Gene;gene=LOC102274814;part=1%2F1;pseudo=true
NW_005393020.1	+	1171961	1172039	gene	NW_005393020.1	1169527	1175505	+	.	ID=gene2146;Name=LOC102274814;Dbxref=GeneID:102274814;gbkey=Gene;gene=LOC102274814;part=1%2F1;pseudo=true
NW_005393482.1	-	420320	420486	similarity	NW_005393482.1	420156	421565	-	8.3	Target "Motif:BTSAT4" 1 1409
NW_005393482.1	-	420487	420641	similarity	NW_005393482.1	420156	421565	-	8.3	Target "Motif:BTSAT4" 1 1409
NW_005393482.1	-	420747	420815	similarity	NW_005393482.1	420156	421565	-	8.3	Target "Motif:BTSAT4" 1 1409
NW_005393482.1	-	420883	420960	similarity	NW_005393482.1	420156	421565	-	8.3	Target "Motif:BTSAT4" 1 1409
NW_005393482.1	-	420991	421140	similarity	NW_005393482.1	420156	421565	-	8.3	Target "Motif:BTSAT4" 1 1409
NW_005393482.1	-	421296	421337	similarity	NW_005393482.1	420156	421565	-	8.3	Target "Motif:BTSAT4" 1 1409
NW_005393005.1	+	634984	635092	similarity	NW_005393005.1	635043	635115	+	20.6	Target "Motif:L1MC5" 8776 8854
NW_005393005.1	+	635171	635213	similarity	NW_005393005.1	635117	635205	+	11.4	Target "Motif:L1M4" 5689 5785
NW_005392841.1	+	899175	899250	gene	NW_005392841.1	898676	899334	+	.	ID=gene207;Name=PGP;Dbxref=GeneID:102266314;gbkey=Gene;gene=PGP;part=1%2F1
NW_005393505.1	+	212310	212380	similarity	NW_005393505.1	212357	212403	+	17.5	Target "Motif:(CGTC)n" 1 47
NW_005393505.1	-	211487	211538	similarity	NW_005393505.1	211524	211535	-	3.8	Target "Motif:BovB" 3832 3847
NW_005393505.1	-	211487	211538	similarity	NW_005393505.1	211536	211603	-	19.4	Target "Motif:Bov-tA3" 141 207
NW_005393065.1	+	240474	240516	similarity	NW_005393065.1	234373	249182	+	23.4	Target "Motif:BTSAT2" 1 14430
NW_005393065.1	+	240740	240804	similarity	NW_005393065.1	234373	249182	+	23.4	Target "Motif:BTSAT2" 1 14430
NW_005393065.1	+	241278	241400	similarity	NW_005393065.1	234373	249182	+	23.4	Target "Motif:BTSAT2" 1 14430
NW_005393065.1	+	241529	241572	similarity	NW_005393065.1	234373	249182	+	23.4	Target "Motif:BTSAT2" 1 14430
NW_005393065.1	+	241870	241904	similarity	NW_005393065.1	234373	249182	+	23.4	Target "Motif:BTSAT2" 1 14430
NW_005393065.1	+	242066	242105	similarity	NW_005393065.1	234373	249182	+	23.4	Target "Motif:BTSAT2" 1 14430
NW_005393065.1	+	242604	242636	similarity	NW_005393065.1	234373	249182	+	23.4	Target "Motif:BTSAT2" 1 14430
NW_005393065.1	+	242740	242806	similarity	NW_005393065.1	234373	249182	+	23.4	Target "Motif:BTSAT2" 1 14430
NW_005393065.1	+	242892	242924	similarity	NW_005393065.1	234373	249182	+	23.4	Target "Motif:BTSAT2" 1 14430
NW_005393065.1	+	243028	243094	similarity	NW_005393065.1	234373	249182	+	23.4	Target "Motif:BTSAT2" 1 14430
NW_005393065.1	+	243240	243308	similarity	NW_005393065.1	234373	249182	+	23.4	Target "Motif:BTSAT2" 1 14430
NW_005393065.1	+	244187	244235	similarity	NW_005393065.1	234373	249182	+	23.4	Target "Motif:BTSAT2" 1 14430
NW_005393065.1	+	244468	244525	similarity	NW_005393065.1	234373	249182	+	23.4	Target "Motif:BTSAT2" 1 14430
NW_005393065.1	+	245019	245063	similarity	NW_005393065.1	234373	249182	+	23.4	Target "Motif:BTSAT2" 1 14430
NW_005393065.1	+	245194	245226	similarity	NW_005393065.1	234373	249182	+	23.4	Target "Motif:BTSAT2" 1 14430
NW_005393065.1	+	245332	245364	similarity	NW_005393065.1	234373	249182	+	23.4	Target "Motif:BTSAT2" 1 14430
NW_005393065.1	+	245418	245480	similarity	NW_005393065.1	234373	249182	+	23.4	Target "Motif:BTSAT2" 1 14430
NW_005393065.1	+	245810	245850	similarity	NW_005393065.1	234373	249182	+	23.4	Target "Motif:BTSAT2" 1 14430
NW_005393029.1	-	2225611	2225705	gene	NW_005393029.1	2224233	2242214	-	.	ID=gene2364;Name=SAMD11;Dbxref=GeneID:102267268;gbkey=Gene;gene=SAMD11;part=1%2F1
NW_005393116.1	+	125406	125512	similarity	NW_005393116.1	125225	125435	+	23.7	Target "Motif:L1M4" 4322 4561
NW_005393631.1	-	2110377	2110514	similarity	NW_005393631.1	2110477	2110652	-	26.6	Target "Motif:MIRb" 2 174
NW_005393631.1	-	2111018	2111102	similarity	NW_005393631.1	2111079	2111283	-	14.6	Target "Motif:Bov-tA2" 5 209
NW_005393162.1	-	1951822	1951927	gene	NW_005393162.1	1937057	2010720	-	.	ID=gene3595;Name=ANKDD1B;Dbxref=GeneID:102272926;gbkey=Gene;gene=ANKDD1B;part=1%2F1
NW_005393162.1	-	1951822	1951927	similarity	NW_005393162.1	1951770	1952396	-	4.8	Target "Motif:BTSAT4" 224 1142
NW_005393162.1	-	1952127	1952168	gene	NW_005393162.1	1937057	2010720	-	.	ID=gene3595;Name=ANKDD1B;Dbxref=GeneID:102272926;gbkey=Gene;gene=ANKDD1B;part=1%2F1
NW_005393162.1	-	1952127	1952168	similarity	NW_005393162.1	1951770	1952396	-	4.8	Target "Motif:BTSAT4" 224 1142
NW_005393478.1	+	8075	8163	similarity	NW_005393478.1	8109	8381	+	16.1	Target "Motif:BovB" 3232 3508
NW_005393478.1	+	8777	8825	similarity	NW_005393478.1	8690	8796	+	15.9	Target "Motif:BovB" 3642 3749
NW_005393478.1	+	10228	10285	similarity	NW_005393478.1	10156	10325	+	35.5	Target "Motif:Tigger12c" 520 694
NW_005393478.1	-	2699	2761	similarity	NW_005393478.1	2748	3044	-	28.7	Target "Motif:L1_Art" 2267 2574
NW_005393478.1	-	2772	2852	similarity	NW_005393478.1	2748	3044	-	28.7	Target "Motif:L1_Art" 2267 2574
NW_005393478.1	-	2856	2889	similarity	NW_005393478.1	2748	3044	-	28.7	Target "Motif:L1_Art" 2267 2574
NW_005393478.1	-	2893	2993	similarity	NW_005393478.1	2748	3044	-	28.7	Target "Motif:L1_Art" 2267 2574
NW_005393478.1	-	3023	3278	similarity	NW_005393478.1	2748	3044	-	28.7	Target "Motif:L1_Art" 2267 2574
NW_005393478.1	-	9129	9243	similarity	NW_005393478.1	9131	9189	-	23.7	Target "Motif:MER33" 262 320
NW_005392855.1	+	54457	54524	similarity	NW_005392855.1	54341	55115	+	5.8	Target "Motif:BTSAT4" 1 776
NW_005392855.1	+	54544	54587	similarity	NW_005392855.1	54341	55115	+	5.8	Target "Motif:BTSAT4" 1 776
NW_005392855.1	+	54629	54785	similarity	NW_005392855.1	54341	55115	+	5.8	Target "Motif:BTSAT4" 1 776
NW_005392855.1	+	54786	54844	similarity	NW_005392855.1	54341	55115	+	5.8	Target "Motif:BTSAT4" 1 776
NW_005392855.1	-	767378	767508	similarity	NW_005392855.1	767380	767933	-	5.1	Target "Motif:BTSAT4" 519 1068
NW_005392855.1	-	767664	767705	similarity	NW_005392855.1	767380	767933	-	5.1	Target "Motif:BTSAT4" 519 1068
NW_005394027.1	-	2760	2797	similarity	NW_005394027.1	2477	3007	-	28.2	Target "Motif:BTLTR1" 561 1035
NW_005392958.1	+	322039	322131	similarity	NW_005392958.1	322125	322331	+	16.6	Target "Motif:Bov-tA2" 7 206
NW_005392958.1	+	322293	322435	similarity	NW_005392958.1	322125	322331	+	16.6	Target "Motif:Bov-tA2" 7 206
NW_005393269.1	-	178582	178630	gene	NW_005393269.1	171863	199129	-	.	ID=gene4720;Name=LOC102278969;Dbxref=GeneID:102278969;gbkey=Gene;gene=LOC102278969;part=1%2F1
NW_005393269.1	-	178707	178841	gene	NW_005393269.1	171863	199129	-	.	ID=gene4720;Name=LOC102278969;Dbxref=GeneID:102278969;gbkey=Gene;gene=LOC102278969;part=1%2F1
NW_005393269.1	-	178707	178841	similarity	NW_005393269.1	178835	178937	-	18.4	Target "Motif:L1_Art" 2473 2579
NW_005393269.1	-	178945	179069	gene	NW_005393269.1	171863	199129	-	.	ID=gene4720;Name=LOC102278969;Dbxref=GeneID:102278969;gbkey=Gene;gene=LOC102278969;part=1%2F1
NW_005393269.1	-	179126	179176	gene	NW_005393269.1	171863	199129	-	.	ID=gene4720;Name=LOC102278969;Dbxref=GeneID:102278969;gbkey=Gene;gene=LOC102278969;part=1%2F1
NW_005393269.1	-	179190	179258	gene	NW_005393269.1	171863	199129	-	.	ID=gene4720;Name=LOC102278969;Dbxref=GeneID:102278969;gbkey=Gene;gene=LOC102278969;part=1%2F1
NW_005393269.1	-	179260	179321	gene	NW_005393269.1	171863	199129	-	.	ID=gene4720;Name=LOC102278969;Dbxref=GeneID:102278969;gbkey=Gene;gene=LOC102278969;part=1%2F1
NW_005393269.1	-	179322	179635	gene	NW_005393269.1	171863	199129	-	.	ID=gene4720;Name=LOC102278969;Dbxref=GeneID:102278969;gbkey=Gene;gene=LOC102278969;part=1%2F1
NW_005393269.1	-	179677	180050	gene	NW_005393269.1	171863	199129	-	.	ID=gene4720;Name=LOC102278969;Dbxref=GeneID:102278969;gbkey=Gene;gene=LOC102278969;part=1%2F1
NW_005393269.1	-	180051	180095	gene	NW_005393269.1	171863	199129	-	.	ID=gene4720;Name=LOC102278969;Dbxref=GeneID:102278969;gbkey=Gene;gene=LOC102278969;part=1%2F1
NW_005393269.1	-	180169	180366	gene	NW_005393269.1	171863	199129	-	.	ID=gene4720;Name=LOC102278969;Dbxref=GeneID:102278969;gbkey=Gene;gene=LOC102278969;part=1%2F1
NW_005393269.1	-	180379	180423	gene	NW_005393269.1	171863	199129	-	.	ID=gene4720;Name=LOC102278969;Dbxref=GeneID:102278969;gbkey=Gene;gene=LOC102278969;part=1%2F1
NW_005393269.1	-	180425	180468	gene	NW_005393269.1	171863	199129	-	.	ID=gene4720;Name=LOC102278969;Dbxref=GeneID:102278969;gbkey=Gene;gene=LOC102278969;part=1%2F1
NW_005393269.1	-	180489	181185	gene	NW_005393269.1	171863	199129	-	.	ID=gene4720;Name=LOC102278969;Dbxref=GeneID:102278969;gbkey=Gene;gene=LOC102278969;part=1%2F1
NW_005393269.1	-	180489	181185	similarity	NW_005393269.1	181174	181185	-	9.3	Target "Motif:BovB" 3835 3847
NW_005393269.1	-	856651	856733	similarity	NW_005393269.1	856667	857117	-	25.7	Target "Motif:Charlie2b" 1927 2477
NW_005393269.1	-	856736	857032	similarity	NW_005393269.1	856667	857117	-	25.7	Target "Motif:Charlie2b" 1927 2477
NW_005393269.1	-	857530	857606	similarity	NW_005393269.1	857547	857626	-	21.5	Target "Motif:CHRL" 5 96
NW_005393269.1	-	857610	857654	similarity	NW_005393269.1	857547	857626	-	21.5	Target "Motif:CHRL" 5 96
NW_005393269.1	-	857610	857654	similarity	NW_005393269.1	857631	857818	-	13.9	Target "Motif:Bov-tA2" 10 198
NW_005393269.1	-	857902	858015	similarity	NW_005393269.1	857893	858049	-	30.4	Target "Motif:L1ME1" 5905 6056
NW_005393269.1	-	858243	858274	similarity	NW_005393269.1	858251	858710	-	30.4	Target "Motif:L1ME1" 5428 5904
NW_005393269.1	-	858277	858341	similarity	NW_005393269.1	858251	858710	-	30.4	Target "Motif:L1ME1" 5428 5904
NW_005393269.1	-	858347	858384	similarity	NW_005393269.1	858251	858710	-	30.4	Target "Motif:L1ME1" 5428 5904
NW_005393269.1	-	858611	858713	similarity	NW_005393269.1	858251	858710	-	30.4	Target "Motif:L1ME1" 5428 5904
NW_005393269.1	-	858852	858926	similarity	NW_005393269.1	858760	858989	-	28.8	Target "Motif:Charlie4a" 29 260
NW_005393269.1	-	858945	859032	similarity	NW_005393269.1	858760	858989	-	28.8	Target "Motif:Charlie4a" 29 260
NW_005393269.1	-	859478	859553	gene	NW_005393269.1	859292	860282	-	.	ID=gene4734;Name=LOC102276814;Dbxref=GeneID:102276814;gbkey=Gene;gene=LOC102276814;part=1%2F1;pseudo=true
NW_005393269.1	-	860237	860459	gene	NW_005393269.1	859292	860282	-	.	ID=gene4734;Name=LOC102276814;Dbxref=GeneID:102276814;gbkey=Gene;gene=LOC102276814;part=1%2F1;pseudo=true
NW_005392827.1	+	102078	102119	gene	NW_005392827.1	1248	105681	+	.	ID=gene50;Name=LOC102281846;Dbxref=GeneID:102281846;gbkey=Gene;gene=LOC102281846;part=1%2F1;pseudo=true
NW_005392827.1	+	103875	103909	gene	NW_005392827.1	1248	105681	+	.	ID=gene50;Name=LOC102281846;Dbxref=GeneID:102281846;gbkey=Gene;gene=LOC102281846;part=1%2F1;pseudo=true
NW_005392827.1	-	124257	124305	similarity	NW_005392827.1	124286	124392	-	15.9	Target "Motif:BovB" 3642 3749
NW_005392827.1	-	124667	124701	similarity	NW_005392827.1	124683	124980	-	17	Target "Motif:BovB" 3232 3508
NW_005392827.1	-	124924	125014	similarity	NW_005392827.1	124683	124980	-	17	Target "Motif:BovB" 3232 3508
NW_005392874.1	-	947323	947426	similarity	NW_005392874.1	947383	947592	-	10.5	Target "Motif:Bov-tA1" 1 213
NW_005392874.1	-	947513	947555	similarity	NW_005392874.1	947383	947592	-	10.5	Target "Motif:Bov-tA1" 1 213
NW_005392874.1	-	947726	947802	similarity	NW_005392874.1	947596	947751	-	21.3	Target "Motif:MLT1B" 224 385
NW_005392874.1	-	947726	947802	similarity	NW_005392874.1	947759	947842	-	13.9	Target "Motif:Bov-tA2" 141 272
NW_005393608.1	+	4468117	4469045	similarity	NW_005393608.1	4467939	4468142	+	10.8	Target "Motif:Bov-tA3" 11 213
NW_005393608.1	+	4471182	4471302	similarity	NW_005393608.1	4471184	4471224	+	24.4	Target "Motif:L2c" 3295 3335
NW_005393608.1	+	4471314	4471596	similarity	NW_005393608.1	4471351	4471483	+	23.9	Target "Motif:MIR3" 22 161
NW_005393608.1	+	4472252	4472344	similarity	NW_005393608.1	4472253	4472304	+	28.9	Target "Motif:MIRb" 19 70
NW_005393608.1	+	4472680	4472802	similarity	NW_005393608.1	4472668	4472693	+	13.1	Target "Motif:(TA)n" 1 26
NW_005393608.1	+	4472680	4472802	similarity	NW_005393608.1	4472713	4473251	+	28.3	Target "Motif:L1MC4a" 5333 5925
NW_005393608.1	+	4472841	4473016	similarity	NW_005393608.1	4472713	4473251	+	28.3	Target "Motif:L1MC4a" 5333 5925
NW_005393608.1	+	4473084	4473123	similarity	NW_005393608.1	4472713	4473251	+	28.3	Target "Motif:L1MC4a" 5333 5925
NW_005393608.1	+	4473195	4473293	similarity	NW_005393608.1	4472713	4473251	+	28.3	Target "Motif:L1MC4a" 5333 5925
NW_005392875.1	+	28109	28175	similarity	NW_005392875.1	28020	28336	+	28.3	Target "Motif:MER52-int" 5657 5993
NW_005392875.1	+	28253	28332	similarity	NW_005392875.1	28020	28336	+	28.3	Target "Motif:MER52-int" 5657 5993
NW_005392875.1	+	353117	353181	gene	NW_005392875.1	341393	353345	+	.	ID=gene619;Name=WDR73;Dbxref=GeneID:102283242;gbkey=Gene;gene=WDR73;part=1%2F1
NW_005392875.1	+	353253	353331	gene	NW_005392875.1	341393	353345	+	.	ID=gene619;Name=WDR73;Dbxref=GeneID:102283242;gbkey=Gene;gene=WDR73;part=1%2F1
NW_005392875.1	+	353551	353707	similarity	NW_005392875.1	353417	353553	+	28.6	Target "Motif:MIRb" 62 206
NW_005392875.1	+	353934	354000	similarity	NW_005392875.1	353957	354041	+	22.6	Target "Motif:L1M5" 5367 5454
NW_005392875.1	+	354605	354653	similarity	NW_005392875.1	354642	354835	+	9.8	Target "Motif:Bov-tA1" 2 204
NW_005392875.1	+	354832	354907	similarity	NW_005392875.1	354642	354835	+	9.8	Target "Motif:Bov-tA1" 2 204
NW_005392875.1	+	355009	355071	similarity	NW_005392875.1	354983	355339	+	26	Target "Motif:BTLTR1" 121 463
NW_005392875.1	+	355318	355363	similarity	NW_005392875.1	354983	355339	+	26	Target "Motif:BTLTR1" 121 463
NW_005392875.1	+	355545	355629	similarity	NW_005392875.1	355388	355906	+	28.5	Target "Motif:BTLTR1" 561 1027
NW_005392875.1	-	356279	356309	similarity	NW_005392875.1	356272	356583	-	26.8	Target "Motif:MLT2F" 6 369
NW_005393126.1	-	1045689	1045759	gene	NW_005393126.1	1045555	1063783	-	.	ID=gene3252;Name=MORF4L1;Dbxref=GeneID:102282240;gbkey=Gene;gene=MORF4L1;part=1%2F1
NW_005393126.1	-	1045903	1046054	gene	NW_005393126.1	1045555	1063783	-	.	ID=gene3252;Name=MORF4L1;Dbxref=GeneID:102282240;gbkey=Gene;gene=MORF4L1;part=1%2F1
NW_005393126.1	-	1046117	1046155	gene	NW_005393126.1	1045555	1063783	-	.	ID=gene3252;Name=MORF4L1;Dbxref=GeneID:102282240;gbkey=Gene;gene=MORF4L1;part=1%2F1
NW_005393126.1	-	1046159	1046294	gene	NW_005393126.1	1045555	1063783	-	.	ID=gene3252;Name=MORF4L1;Dbxref=GeneID:102282240;gbkey=Gene;gene=MORF4L1;part=1%2F1
NW_005393126.1	-	1047445	1047511	gene	NW_005393126.1	1045555	1063783	-	.	ID=gene3252;Name=MORF4L1;Dbxref=GeneID:102282240;gbkey=Gene;gene=MORF4L1;part=1%2F1
NW_005393126.1	-	1047841	1047962	gene	NW_005393126.1	1045555	1063783	-	.	ID=gene3252;Name=MORF4L1;Dbxref=GeneID:102282240;gbkey=Gene;gene=MORF4L1;part=1%2F1
NW_005393257.1	-	776447	776670	similarity	NW_005393257.1	776487	776635	-	24.9	Target "Motif:MER31_BT" 529 673
NW_005393277.1	-	712958	713007	gene	NW_005393277.1	707281	714789	-	.	ID=gene4809;Name=RBM15;Dbxref=GeneID:102278690;gbkey=Gene;gene=RBM15;part=1%2F1
NW_005393277.1	-	713094	713164	gene	NW_005393277.1	707281	714789	-	.	ID=gene4809;Name=RBM15;Dbxref=GeneID:102278690;gbkey=Gene;gene=RBM15;part=1%2F1
NW_005393277.1	-	714018	714106	gene	NW_005393277.1	707281	714789	-	.	ID=gene4809;Name=RBM15;Dbxref=GeneID:102278690;gbkey=Gene;gene=RBM15;part=1%2F1
NW_005393277.1	-	714376	714412	gene	NW_005393277.1	707281	714789	-	.	ID=gene4809;Name=RBM15;Dbxref=GeneID:102278690;gbkey=Gene;gene=RBM15;part=1%2F1
NW_005393277.1	-	714680	714772	gene	NW_005393277.1	707281	714789	-	.	ID=gene4809;Name=RBM15;Dbxref=GeneID:102278690;gbkey=Gene;gene=RBM15;part=1%2F1
NW_005393201.1	-	49639	49699	similarity	NW_005393201.1	49529	49724	-	22	Target "Motif:MER20" 7 217
NW_005393201.1	-	49706	49754	similarity	NW_005393201.1	49529	49724	-	22	Target "Motif:MER20" 7 217
NW_005393201.1	-	49883	49938	similarity	NW_005393201.1	49862	49933	-	33.3	Target "Motif:MIR" 154 231
NW_005393201.1	-	50117	50151	similarity	NW_005393201.1	50111	50205	-	25.5	Target "Motif:MIR3" 52 154
NW_005393201.1	-	51542	51628	similarity	NW_005393201.1	51621	51688	-	12.5	Target "Motif:BOV-A2" 50 115
NW_005392864.1	-	99793	99838	similarity	NW_005392864.1	99801	100886	-	40.4	Target "Motif:MER52-int" 4194 5291
NW_005392864.1	-	100838	100867	similarity	NW_005392864.1	99801	100886	-	40.4	Target "Motif:MER52-int" 4194 5291
NW_005393182.1	+	117757	117835	similarity	NW_005393182.1	117831	117851	+	0	Target "Motif:(G)n" 1 21
NW_005393182.1	+	118304	119741	similarity	NW_005393182.1	119209	119357	+	31.7	Target "Motif:MIRb" 27 182
NW_005393182.1	+	120369	120435	similarity	NW_005393182.1	120422	120805	+	23.1	Target "Motif:L1MEj" 1853 2358
NW_005393182.1	+	120439	120587	similarity	NW_005393182.1	120422	120805	+	23.1	Target "Motif:L1MEj" 1853 2358
NW_005393182.1	+	120593	120716	similarity	NW_005393182.1	120422	120805	+	23.1	Target "Motif:L1MEj" 1853 2358
NW_005393182.1	+	120720	120996	similarity	NW_005393182.1	120422	120805	+	23.1	Target "Motif:L1MEj" 1853 2358
NW_005393182.1	+	121592	121719	similarity	NW_005393182.1	121588	121715	+	34.2	Target "Motif:(TA)n" 1 132
NW_005393182.1	+	127647	127687	similarity	NW_005393182.1	127326	127665	+	15.4	Target "Motif:L1_BT" 5958 6310
NW_005393182.1	+	129157	129288	similarity	NW_005393182.1	129168	129231	+	22.2	Target "Motif:L1_BT" 7198 7268
NW_005393182.1	+	129157	129288	similarity	NW_005393182.1	129232	129390	+	17.1	Target "Motif:CHRL" 2 154
NW_005393182.1	+	129329	129365	similarity	NW_005393182.1	129232	129390	+	17.1	Target "Motif:CHRL" 2 154
NW_005393182.1	+	129369	129407	similarity	NW_005393182.1	129232	129390	+	17.1	Target "Motif:CHRL" 2 154
NW_005393182.1	+	129671	129800	similarity	NW_005393182.1	129419	129756	+	18.3	Target "Motif:CHR-2B" 1 318
NW_005393182.1	+	129851	129922	similarity	NW_005393182.1	129816	130035	+	28.4	Target "Motif:L1M4" 5152 5371
NW_005393182.1	+	131752	131846	similarity	NW_005393182.1	131454	131841	+	19.6	Target "Motif:L1MA4" 5418 5785
NW_005393182.1	+	132864	132950	similarity	NW_005393182.1	132408	133854	+	21.2	Target "Motif:L1MB5" 5258 6115
NW_005393182.1	+	133097	133165	similarity	NW_005393182.1	132408	133854	+	21.2	Target "Motif:L1MB5" 5258 6115
NW_005393182.1	+	133328	133408	similarity	NW_005393182.1	132408	133854	+	21.2	Target "Motif:L1MB5" 5258 6115
NW_005393182.1	+	133421	133460	similarity	NW_005393182.1	132408	133854	+	21.2	Target "Motif:L1MB5" 5258 6115
NW_005393182.1	+	133534	133668	similarity	NW_005393182.1	132408	133854	+	21.2	Target "Motif:L1MB5" 5258 6115
NW_005393182.1	+	138826	138939	similarity	NW_005393182.1	138919	139159	+	18.5	Target "Motif:CHR-2B" 3 316
NW_005393182.1	+	138976	139019	similarity	NW_005393182.1	138919	139159	+	18.5	Target "Motif:CHR-2B" 3 316
NW_005393182.1	+	139021	139230	similarity	NW_005393182.1	138919	139159	+	18.5	Target "Motif:CHR-2B" 3 316
NW_005393182.1	+	141116	142010	similarity	NW_005393182.1	141626	141670	+	15.4	Target "Motif:(TCTTCC)n" 1 48
NW_005393182.1	+	143572	143761	similarity	NW_005393182.1	143638	143670	+	14.1	Target "Motif:A-rich" 1 34
NW_005393182.1	+	143834	144547	similarity	NW_005393182.1	143804	144045	+	19.2	Target "Motif:CHR-2B" 2 315
NW_005393182.1	+	146596	146749	similarity	NW_005393182.1	146656	146786	+	32.1	Target "Motif:MIRc" 10 158
NW_005393182.1	+	146754	146817	similarity	NW_005393182.1	146656	146786	+	32.1	Target "Motif:MIRc" 10 158
NW_005393182.1	+	148532	148578	similarity	NW_005393182.1	148102	148603	+	3.2	Target "Motif:BovB" 1886 2392
NW_005393182.1	+	148765	148920	similarity	NW_005393182.1	148832	148951	+	29.3	Target "Motif:Charlie4z" 27 139
NW_005393182.1	+	149219	149278	similarity	NW_005393182.1	149195	149315	+	28.6	Target "Motif:MIR3" 81 201
NW_005393182.1	+	149304	149356	similarity	NW_005393182.1	149195	149315	+	28.6	Target "Motif:MIR3" 81 201
NW_005393182.1	+	152153	152204	similarity	NW_005393182.1	152059	152227	+	20.2	Target "Motif:CHRL" 1 168
NW_005393182.1	+	152226	152313	similarity	NW_005393182.1	152059	152227	+	20.2	Target "Motif:CHRL" 1 168
NW_005393182.1	+	152226	152313	similarity	NW_005393182.1	152228	152397	+	23.2	Target "Motif:L1ME1" 4779 4918
NW_005393182.1	+	153230	153294	similarity	NW_005393182.1	152959	153397	+	21.1	Target "Motif:L1ME1" 4904 5360
NW_005393182.1	+	153536	153594	similarity	NW_005393182.1	153525	153923	+	21	Target "Motif:LTR75" 62 562
NW_005393182.1	+	153602	153706	similarity	NW_005393182.1	153525	153923	+	21	Target "Motif:LTR75" 62 562
NW_005393182.1	+	153807	153898	similarity	NW_005393182.1	153525	153923	+	21	Target "Motif:LTR75" 62 562
NW_005393182.1	+	154740	154857	similarity	NW_005393182.1	154635	154965	+	22	Target "Motif:L1ME1" 5797 6166
NW_005393182.1	+	155908	156015	similarity	NW_005393182.1	155907	155958	+	7.7	Target "Motif:MLT1G3" 501 554
NW_005393182.1	+	156051	156266	similarity	NW_005393182.1	156211	156362	+	21.2	Target "Motif:Charlie4z" 4 166
NW_005393182.1	-	92068	92333	similarity	NW_005393182.1	92209	92311	-	17.6	Target "Motif:CHRL" 1 104
NW_005393182.1	-	99359	99391	similarity	NW_005393182.1	99376	99485	-	9.1	Target "Motif:BOV-A2" 161 270
NW_005393182.1	-	100346	100379	similarity	NW_005393182.1	100034	100450	-	21.6	Target "Motif:MLT1C" 1 416
NW_005393182.1	-	100386	100431	similarity	NW_005393182.1	100034	100450	-	21.6	Target "Motif:MLT1C" 1 416
NW_005393182.1	-	100932	101040	similarity	NW_005393182.1	101020	101219	-	15.2	Target "Motif:Bov-tA2" 6 204
NW_005393182.1	-	101062	101099	similarity	NW_005393182.1	101020	101219	-	15.2	Target "Motif:Bov-tA2" 6 204
NW_005393182.1	-	101672	101726	similarity	NW_005393182.1	101443	101876	-	27.2	Target "Motif:LTR16" 8 438
NW_005393182.1	-	101737	101831	similarity	NW_005393182.1	101443	101876	-	27.2	Target "Motif:LTR16" 8 438
NW_005393182.1	-	101837	101942	similarity	NW_005393182.1	101443	101876	-	27.2	Target "Motif:LTR16" 8 438
NW_005393182.1	-	103671	103885	similarity	NW_005393182.1	103833	103931	-	23.7	Target "Motif:CHRL" 1 97
NW_005393182.1	-	110894	111760	similarity	NW_005393182.1	111411	111485	-	29.2	Target "Motif:MIR3" 98 172
NW_005393182.1	-	110894	111760	similarity	NW_005393182.1	111747	111844	-	24.3	Target "Motif:Charlie4z" 68 160
NW_005393182.1	-	111768	112133	similarity	NW_005393182.1	111747	111844	-	24.3	Target "Motif:Charlie4z" 68 160
NW_005393182.1	-	111768	112133	similarity	NW_005393182.1	112001	112157	-	24	Target "Motif:MIRb" 31 200
NW_005393182.1	-	112144	112363	similarity	NW_005393182.1	112001	112157	-	24	Target "Motif:MIRb" 31 200
NW_005392984.1	+	1975804	1975849	similarity	NW_005392984.1	1975740	1976549	+	24.4	Target "Motif:L1_BT" 12 785
NW_005392984.1	+	1975962	1976002	similarity	NW_005392984.1	1975740	1976549	+	24.4	Target "Motif:L1_BT" 12 785
NW_005392984.1	+	1976214	1976376	similarity	NW_005392984.1	1975740	1976549	+	24.4	Target "Motif:L1_BT" 12 785
NW_005392984.1	+	1976738	1976812	similarity	NW_005392984.1	1976684	1983386	+	14.1	Target "Motif:L1_BT" 871 8322
NW_005392984.1	+	1977026	1977090	similarity	NW_005392984.1	1976684	1983386	+	14.1	Target "Motif:L1_BT" 871 8322
NW_005392984.1	+	1977193	1977235	similarity	NW_005392984.1	1976684	1983386	+	14.1	Target "Motif:L1_BT" 871 8322
NW_005393314.1	+	529542	529616	similarity	NW_005393314.1	529441	529748	+	15.3	Target "Motif:CHR-2A" 1 314
NW_005393314.1	+	529792	529848	similarity	NW_005393314.1	529801	529975	+	18.3	Target "Motif:L1M4" 5010 5186
NW_005393314.1	+	530242	530284	similarity	NW_005393314.1	530126	530262	+	15.5	Target "Motif:L1M4" 5176 5333
NW_005393314.1	+	530242	530284	similarity	NW_005393314.1	530263	530577	+	18.3	Target "Motif:CHR-2B" 2 319
NW_005393314.1	+	530348	530485	similarity	NW_005393314.1	530263	530577	+	18.3	Target "Motif:CHR-2B" 2 319
NW_005393983.1	+	30427	30500	similarity	NW_005393983.1	30374	30637	+	26.2	Target "Motif:L1_Art" 2312 2577
NW_005393983.1	+	32928	32963	similarity	NW_005393983.1	32856	32956	+	16	Target "Motif:CHRL" 1 99
NW_005393983.1	+	33719	33826	similarity	NW_005393983.1	33767	33813	+	8.5	Target "Motif:L1MB3" 6129 6176
NW_005393983.1	+	33928	34102	similarity	NW_005393983.1	33936	33999	+	32.3	Target "Motif:L2a" 3352 3413
NW_005393983.1	-	25788	25836	similarity	NW_005393983.1	25817	25923	-	16.8	Target "Motif:BovB" 3642 3749
NW_005393983.1	-	26224	26258	similarity	NW_005393983.1	26240	26512	-	15.8	Target "Motif:BovB" 3232 3508
NW_005393336.1	+	268965	269034	similarity	NW_005393336.1	268959	269612	+	3.2	Target "Motif:LSU-rRNA_Hsa" 3435 4112
NW_005393336.1	+	269048	269270	similarity	NW_005393336.1	268959	269612	+	3.2	Target "Motif:LSU-rRNA_Hsa" 3435 4112
NW_005393336.1	+	269273	269617	similarity	NW_005393336.1	268959	269612	+	3.2	Target "Motif:LSU-rRNA_Hsa" 3435 4112
NW_005393263.1	+	1039178	1039221	gene	NW_005393263.1	1004204	1096051	+	.	ID=gene4667;Name=LYRM4;Dbxref=GeneID:102283362;gbkey=Gene;gene=LYRM4;part=1%2F1
NW_005393263.1	+	1039178	1039221	similarity	NW_005393263.1	1039192	1039273	+	30.9	Target "Motif:MIR3" 15 95
NW_005393338.1	-	449326	449492	similarity	NW_005393338.1	449162	449983	-	9.4	Target "Motif:BTSAT4" 1 823
NW_005393338.1	-	449493	449647	similarity	NW_005393338.1	449162	449983	-	9.4	Target "Motif:BTSAT4" 1 823
NW_005393338.1	-	449690	449734	similarity	NW_005393338.1	449162	449983	-	9.4	Target "Motif:BTSAT4" 1 823
NW_005393338.1	-	449753	449821	similarity	NW_005393338.1	449162	449983	-	9.4	Target "Motif:BTSAT4" 1 823
NW_005393338.1	-	449889	449966	similarity	NW_005393338.1	449162	449983	-	9.4	Target "Motif:BTSAT4" 1 823
NW_005393121.1	-	2008215	2008322	gene	NW_005393121.1	2005737	2081651	-	.	ID=gene3151;Name=USP37;Dbxref=GeneID:102272921;gbkey=Gene;gene=USP37;part=1%2F1
NW_005393121.1	-	2008491	2008560	gene	NW_005393121.1	2005737	2081651	-	.	ID=gene3151;Name=USP37;Dbxref=GeneID:102272921;gbkey=Gene;gene=USP37;part=1%2F1
NW_005393121.1	-	2009121	2009191	gene	NW_005393121.1	2005737	2081651	-	.	ID=gene3151;Name=USP37;Dbxref=GeneID:102272921;gbkey=Gene;gene=USP37;part=1%2F1
NW_005393121.1	-	2009224	2009361	gene	NW_005393121.1	2005737	2081651	-	.	ID=gene3151;Name=USP37;Dbxref=GeneID:102272921;gbkey=Gene;gene=USP37;part=1%2F1
NW_005393121.1	-	2009801	2009905	gene	NW_005393121.1	2005737	2081651	-	.	ID=gene3151;Name=USP37;Dbxref=GeneID:102272921;gbkey=Gene;gene=USP37;part=1%2F1
NW_005393310.1	+	1524730	1524761	similarity	NW_005393310.1	1524728	1525069	+	35.3	Target "Motif:L2b" 2699 3149
NW_005393725.1	+	278149	278503	similarity	NW_005393725.1	278452	278568	+	10.3	Target "Motif:CHRL" 2 118
NW_005393725.1	+	278533	278630	similarity	NW_005393725.1	278452	278568	+	10.3	Target "Motif:CHRL" 2 118
NW_005393725.1	+	278533	278630	similarity	NW_005393725.1	278619	278790	+	14.5	Target "Motif:Bov-tA2" 30 206
NW_005393725.1	+	278697	279231	similarity	NW_005393725.1	278619	278790	+	14.5	Target "Motif:Bov-tA2" 30 206
NW_005393725.1	+	279698	280327	similarity	NW_005393725.1	280170	280488	+	28.8	Target "Motif:LTR87" 1 350
NW_005393725.1	+	280571	280678	similarity	NW_005393725.1	280598	280810	+	21.5	Target "Motif:MER58C" 2 210
NW_005393725.1	-	251991	252044	similarity	NW_005393725.1	251998	252362	-	12.1	Target "Motif:MLT1B" 2 390
NW_005393725.1	-	252108	252211	similarity	NW_005393725.1	251998	252362	-	12.1	Target "Motif:MLT1B" 2 390
NW_005393725.1	-	252229	252344	similarity	NW_005393725.1	251998	252362	-	12.1	Target "Motif:MLT1B" 2 390
NW_005393725.1	-	252902	253004	similarity	NW_005393725.1	252714	253135	-	32.2	Target "Motif:L1ME3B" 5651 6096
NW_005393725.1	-	253005	253067	similarity	NW_005393725.1	252714	253135	-	32.2	Target "Motif:L1ME3B" 5651 6096
NW_005393312.1	-	221425	221457	similarity	NW_005393312.1	220425	221654	-	34	Target "Motif:MER52-int" 3800 5029
NW_005393328.1	+	231401	231525	similarity	NW_005393328.1	231504	231812	+	28.9	Target "Motif:L1_Art" 2267 2579
NW_005393328.1	+	231578	231857	similarity	NW_005393328.1	231504	231812	+	28.9	Target "Motif:L1_Art" 2267 2579
NW_005393328.1	-	225770	225818	similarity	NW_005393328.1	225799	225897	-	16.2	Target "Motif:BovB" 3642 3749
NW_005393328.1	-	226428	226518	similarity	NW_005393328.1	226212	226484	-	15.8	Target "Motif:BovB" 3232 3508
NW_005393298.1	+	554124	554270	similarity	NW_005393298.1	554192	554246	+	20.8	Target "Motif:GA-rich" 1 56
NW_005393298.1	+	555081	555715	similarity	NW_005393298.1	555374	555410	+	0	Target "Motif:(GGCAGCG)n" 1 37
NW_005393298.1	+	559293	559434	similarity	NW_005393298.1	559318	559344	+	12	Target "Motif:(CTC)n" 1 28
NW_005393298.1	+	560636	562020	similarity	NW_005393298.1	561169	561209	+	19.4	Target "Motif:(CA)n" 1 43
NW_005393298.1	+	560636	562020	similarity	NW_005393298.1	561695	562057	+	31.8	Target "Motif:L4_A_Mam" 1816 2177
NW_005393298.1	+	562026	562103	similarity	NW_005393298.1	561695	562057	+	31.8	Target "Motif:L4_A_Mam" 1816 2177
NW_005393298.1	+	562026	562103	similarity	NW_005393298.1	562087	562286	+	13.6	Target "Motif:Bov-tA2" 5 204
NW_005393298.1	+	562125	562273	similarity	NW_005393298.1	562087	562286	+	13.6	Target "Motif:Bov-tA2" 5 204
NW_005393298.1	+	562282	562457	similarity	NW_005393298.1	562087	562286	+	13.6	Target "Motif:Bov-tA2" 5 204
NW_005393298.1	+	564377	564434	similarity	NW_005393298.1	564346	564518	+	13.9	Target "Motif:Bov-tA2" 5 206
NW_005393298.1	+	564500	564543	similarity	NW_005393298.1	564346	564518	+	13.9	Target "Motif:Bov-tA2" 5 206
NW_005393298.1	+	565046	565145	similarity	NW_005393298.1	565064	565669	+	32	Target "Motif:L1ME4a" 4179 4807
NW_005393298.1	+	565808	565856	similarity	NW_005393298.1	565771	565993	+	17.8	Target "Motif:Bov-tA1" 1 272
NW_005393298.1	+	565908	565951	similarity	NW_005393298.1	565771	565993	+	17.8	Target "Motif:Bov-tA1" 1 272
NW_005393298.1	+	565961	566123	similarity	NW_005393298.1	565771	565993	+	17.8	Target "Motif:Bov-tA1" 1 272
NW_005393298.1	+	565961	566123	similarity	NW_005393298.1	566019	566100	+	24.9	Target "Motif:(TA)n" 1 88
NW_005393298.1	+	566803	566997	similarity	NW_005393298.1	566817	567079	+	30.1	Target "Motif:LTR16B1" 130 414
NW_005393298.1	+	567281	568012	similarity	NW_005393298.1	567306	567541	+	32.6	Target "Motif:L1ME4a" 5886 6121
NW_005393298.1	+	571548	571747	similarity	NW_005393298.1	571733	571750	+	0	Target "Motif:(A)n" 1 18
NW_005393298.1	+	571748	572004	similarity	NW_005393298.1	571733	571750	+	0	Target "Motif:(A)n" 1 18
NW_005393298.1	+	572132	572478	similarity	NW_005393298.1	572244	572455	+	26.7	Target "Motif:MLT1J1" 243 437
NW_005393298.1	+	574694	575067	similarity	NW_005393298.1	575011	575146	+	28.2	Target "Motif:L2a" 3305 3426
NW_005393298.1	+	575086	576446	similarity	NW_005393298.1	575011	575146	+	28.2	Target "Motif:L2a" 3305 3426
NW_005393298.1	+	575086	576446	similarity	NW_005393298.1	575376	575393	+	0	Target "Motif:(A)n" 1 18
NW_005393298.1	+	576632	577158	similarity	NW_005393298.1	576928	577399	+	29.5	Target "Motif:L1MEg" 63 559
NW_005393298.1	+	577161	577424	similarity	NW_005393298.1	576928	577399	+	29.5	Target "Motif:L1MEg" 63 559
NW_005393298.1	+	577997	579007	similarity	NW_005393298.1	578462	578483	+	4.8	Target "Motif:(CA)n" 1 22
NW_005393298.1	+	581005	581075	similarity	NW_005393298.1	581024	581067	+	13.6	Target "Motif:MER5A1" 41 84
NW_005393298.1	+	581334	581401	similarity	NW_005393298.1	581352	581377	+	8.1	Target "Motif:(GT)n" 1 26
NW_005393298.1	+	582729	582765	similarity	NW_005393298.1	582743	582795	+	20.8	Target "Motif:L2b" 3320 3375
NW_005393298.1	+	583263	583341	similarity	NW_005393298.1	583088	583293	+	11.7	Target "Motif:Bov-tA2" 5 209
NW_005393298.1	+	1307244	1307400	similarity	NW_005393298.1	1307377	1307397	+	0	Target "Motif:(GGA)n" 1 21
NW_005393298.1	+	1307665	1307893	similarity	NW_005393298.1	1307703	1307730	+	11.7	Target "Motif:(TTCA)n" 1 29
NW_005393298.1	+	1309597	1309668	similarity	NW_005393298.1	1309609	1309646	+	14.5	Target "Motif:GA-rich" 1 41
NW_005393298.1	+	1309838	1310634	similarity	NW_005393298.1	1310493	1310614	+	29.9	Target "Motif:MIRc" 92 216
NW_005393298.1	+	1310635	1311010	similarity	NW_005393298.1	1310978	1311038	+	6.6	Target "Motif:BOV-A2" 168 272
NW_005393298.1	+	1312361	1312753	similarity	NW_005393298.1	1312462	1312742	+	31.4	Target "Motif:L1M5" 4548 4831
NW_005393298.1	+	1313065	1313096	similarity	NW_005393298.1	1313036	1313246	+	12	Target "Motif:Bov-tA2" 2 204
NW_005393298.1	+	1313212	1313338	similarity	NW_005393298.1	1313036	1313246	+	12	Target "Motif:Bov-tA2" 2 204
NW_005393298.1	+	1313831	1313873	similarity	NW_005393298.1	1313756	1314018	+	7.6	Target "Motif:BOV-A2" 10 272
NW_005393298.1	+	1316339	1316415	similarity	NW_005393298.1	1316303	1316369	+	14.9	Target "Motif:Bov-tA3" 141 207
NW_005393298.1	+	1316339	1316415	similarity	NW_005393298.1	1316370	1316381	+	12.8	Target "Motif:BovB" 3832 3847
NW_005393298.1	+	1317595	1317719	similarity	NW_005393298.1	1317707	1317759	+	19.2	Target "Motif:CHRL" 1 52
NW_005393298.1	+	1318826	1318972	similarity	NW_005393298.1	1318714	1318891	+	9.7	Target "Motif:Bov-tA2" 5 198
NW_005393298.1	+	4928548	4928641	similarity	NW_005393298.1	4928525	4928639	+	25.2	Target "Motif:Charlie4a" 355 478
NW_005393298.1	-	531987	532267	similarity	NW_005393298.1	532227	532423	-	15.3	Target "Motif:Bov-tA2" 4 200
NW_005393298.1	-	532411	532576	similarity	NW_005393298.1	532227	532423	-	15.3	Target "Motif:Bov-tA2" 4 200
NW_005393298.1	-	533529	533673	similarity	NW_005393298.1	533653	533895	-	28.2	Target "Motif:LTR16A2" 247 495
NW_005393298.1	-	533686	533809	similarity	NW_005393298.1	533653	533895	-	28.2	Target "Motif:LTR16A2" 247 495
NW_005393298.1	-	533812	533908	similarity	NW_005393298.1	533653	533895	-	28.2	Target "Motif:LTR16A2" 247 495
NW_005393298.1	-	535652	536021	similarity	NW_005393298.1	535793	535913	-	16.7	Target "Motif:Bov-tA3" 92 211
NW_005393298.1	-	537987	538980	similarity	NW_005393298.1	538958	539149	-	14.8	Target "Motif:Bov-tA2" 5 204
NW_005393298.1	-	538997	539114	similarity	NW_005393298.1	538958	539149	-	14.8	Target "Motif:Bov-tA2" 5 204
NW_005393298.1	-	539137	539312	similarity	NW_005393298.1	538958	539149	-	14.8	Target "Motif:Bov-tA2" 5 204
NW_005393298.1	-	539137	539312	similarity	NW_005393298.1	539184	539432	-	27.7	Target "Motif:MIR" 2 262
NW_005393298.1	-	539384	539581	similarity	NW_005393298.1	539184	539432	-	27.7	Target "Motif:MIR" 2 262
NW_005393298.1	-	542706	544517	similarity	NW_005393298.1	542927	543048	-	37.5	Target "Motif:L2c" 3246 3366
NW_005393298.1	-	542706	544517	similarity	NW_005393298.1	543610	543969	-	33.3	Target "Motif:L4_A_Mam" 2850 3227
NW_005393298.1	-	549994	550232	similarity	NW_005393298.1	550026	550192	-	26.9	Target "Motif:MamRep4096" 5 163
NW_005393298.1	-	1288177	1288217	similarity	NW_005393298.1	1288074	1288185	-	32.8	Target "Motif:MER115" 611 693
NW_005393298.1	-	1288177	1288217	similarity	NW_005393298.1	1288186	1288385	-	13	Target "Motif:Bov-tA2" 5 205
NW_005393298.1	-	1288526	1288604	similarity	NW_005393298.1	1288386	1288871	-	32.8	Target "Motif:MER115" 100 610
NW_005393298.1	-	1288617	1288653	similarity	NW_005393298.1	1288386	1288871	-	32.8	Target "Motif:MER115" 100 610
NW_005393298.1	-	1289701	1289775	similarity	NW_005393298.1	1289690	1289755	-	18	Target "Motif:L1ME2" 6028 6109
NW_005393298.1	-	1289701	1289775	similarity	NW_005393298.1	1289756	1289954	-	20.2	Target "Motif:MER20" 1 218
NW_005393298.1	-	1289787	1289851	similarity	NW_005393298.1	1289756	1289954	-	20.2	Target "Motif:MER20" 1 218
NW_005393298.1	-	1289860	1290288	similarity	NW_005393298.1	1289756	1289954	-	20.2	Target "Motif:MER20" 1 218
NW_005393298.1	-	1289860	1290288	similarity	NW_005393298.1	1289955	1290536	-	18	Target "Motif:L1ME2" 5377 6027
NW_005393298.1	-	1290348	1290411	similarity	NW_005393298.1	1289955	1290536	-	18	Target "Motif:L1ME2" 5377 6027
NW_005393298.1	-	1290418	1290499	similarity	NW_005393298.1	1289955	1290536	-	18	Target "Motif:L1ME2" 5377 6027
NW_005393298.1	-	1290500	1290560	similarity	NW_005393298.1	1289955	1290536	-	18	Target "Motif:L1ME2" 5377 6027
NW_005393298.1	-	1290635	1290933	similarity	NW_005393298.1	1290813	1290992	-	26.2	Target "Motif:MIR" 3 199
NW_005393298.1	-	1290946	1291063	similarity	NW_005393298.1	1290813	1290992	-	26.2	Target "Motif:MIR" 3 199
NW_005393298.1	-	1291516	1291712	similarity	NW_005393298.1	1291689	1291815	-	35.4	Target "Motif:L2c" 3246 3379
NW_005393298.1	-	1291726	1291800	similarity	NW_005393298.1	1291689	1291815	-	35.4	Target "Motif:L2c" 3246 3379
NW_005393298.1	-	1291803	1291858	similarity	NW_005393298.1	1291689	1291815	-	35.4	Target "Motif:L2c" 3246 3379
NW_005393298.1	-	1292848	1293258	similarity	NW_005393298.1	1293228	1293347	-	6.7	Target "Motif:BOV-A2" 1 128
NW_005393298.1	-	1293326	1293408	similarity	NW_005393298.1	1293228	1293347	-	6.7	Target "Motif:BOV-A2" 1 128
NW_005393298.1	-	1294247	1294457	similarity	NW_005393298.1	1294291	1294415	-	25.6	Target "Motif:MER5A1" 1 122
NW_005393298.1	-	1295133	1297657	similarity	NW_005393298.1	1295850	1296035	-	29.7	Target "Motif:MIRb" 35 236
NW_005393298.1	-	1295133	1297657	similarity	NW_005393298.1	1297250	1297419	-	25.4	Target "Motif:L2c" 3117 3314
NW_005393298.1	-	4900184	4900532	similarity	NW_005393298.1	4900509	4900706	-	7.6	Target "Motif:Bov-tA3" 14 211
NW_005393298.1	-	4900695	4900816	similarity	NW_005393298.1	4900509	4900706	-	7.6	Target "Motif:Bov-tA3" 14 211
NW_005393298.1	-	4901367	4904046	similarity	NW_005393298.1	4902125	4902235	-	13.6	Target "Motif:Bov-tA3" 91 201
NW_005393298.1	-	4901367	4904046	similarity	NW_005393298.1	4903864	4903979	-	13.9	Target "Motif:Bov-tA3" 83 205
NW_005393298.1	-	4905613	4905701	similarity	NW_005393298.1	4905632	4905748	-	14.9	Target "Motif:Bov-tA3" 91 204
NW_005393298.1	-	4905706	4905823	similarity	NW_005393298.1	4905632	4905748	-	14.9	Target "Motif:Bov-tA3" 91 204
NW_005393298.1	-	4907300	4908011	similarity	NW_005393298.1	4907551	4907687	-	27.7	Target "Motif:L2c" 3252 3387
NW_005393298.1	-	4908833	4909158	similarity	NW_005393298.1	4909132	4909509	-	15.6	Target "Motif:L1_BT" 8036 8390
NW_005393298.1	-	4919216	4919476	similarity	NW_005393298.1	4919464	4919750	-	11.5	Target "Motif:L1_BT" 8093 8379
NW_005393298.1	-	4919734	4919793	similarity	NW_005393298.1	4919464	4919750	-	11.5	Target "Motif:L1_BT" 8093 8379
NW_005393281.1	+	1596116	1597752	similarity	NW_005393281.1	1597508	1597537	+	16	Target "Motif:(GGCTT)n" 1 30
NW_005393281.1	+	1597947	1598799	similarity	NW_005393281.1	1598413	1598861	+	30.9	Target "Motif:L2b" 2916 3375
NW_005393281.1	+	1598804	1599205	similarity	NW_005393281.1	1598413	1598861	+	30.9	Target "Motif:L2b" 2916 3375
NW_005393281.1	+	1601124	1601270	similarity	NW_005393281.1	1601234	1601285	+	21.5	Target "Motif:G-rich" 1 52
NW_005393281.1	+	1606062	1606819	similarity	NW_005393281.1	1606124	1606547	+	24	Target "Motif:L1ME3A" 5710 6172
NW_005393281.1	+	1606900	1607764	similarity	NW_005393281.1	1606904	1606952	+	11	Target "Motif:Zaphod2" 3467 3502
NW_005393281.1	+	1610392	1610460	similarity	NW_005393281.1	1610446	1610761	+	31.3	Target "Motif:L2a" 3104 3426
NW_005393281.1	+	1610467	1610868	similarity	NW_005393281.1	1610446	1610761	+	31.3	Target "Motif:L2a" 3104 3426
NW_005393281.1	+	1613464	1613658	similarity	NW_005393281.1	1613640	1613911	+	5.9	Target "Motif:BOV-A2" 1 272
NW_005393281.1	+	1613894	1614452	similarity	NW_005393281.1	1613640	1613911	+	5.9	Target "Motif:BOV-A2" 1 272
NW_005393281.1	+	1616985	1617046	similarity	NW_005393281.1	1617035	1617067	+	3.1	Target "Motif:(GTGGG)n" 1 35
NW_005393281.1	+	1617306	1618425	similarity	NW_005393281.1	1617289	1617340	+	7.7	Target "Motif:BOV-A2" 219 272
NW_005393281.1	+	1624113	1624331	similarity	NW_005393281.1	1624170	1624187	+	0	Target "Motif:(CA)n" 1 18
NW_005393281.1	+	1624725	1624834	similarity	NW_005393281.1	1624719	1624870	+	23.3	Target "Motif:Charlie18a" 189 335
NW_005393281.1	+	1624862	1624935	similarity	NW_005393281.1	1624719	1624870	+	23.3	Target "Motif:Charlie18a" 189 335
NW_005393281.1	+	1624862	1624935	similarity	NW_005393281.1	1624922	1624949	+	0	Target "Motif:(TG)n" 1 28
NW_005393281.1	+	1626387	1626429	similarity	NW_005393281.1	1626308	1626537	+	19.1	Target "Motif:CHR-2B" 2 308
NW_005393281.1	+	1626792	1626887	similarity	NW_005393281.1	1626538	1627221	+	18.1	Target "Motif:L1MB8" 5273 5991
NW_005393281.1	+	1640813	1640928	similarity	NW_005393281.1	1640756	1642320	+	33.6	Target "Motif:ERVL-E-int" 1684 3387
NW_005393281.1	+	1641147	1641200	similarity	NW_005393281.1	1640756	1642320	+	33.6	Target "Motif:ERVL-E-int" 1684 3387
NW_005393281.1	-	1562628	1562683	similarity	NW_005393281.1	1562101	1562659	-	4.7	Target "Motif:BovB" 3210 3768
NW_005393281.1	-	1562628	1562683	similarity	NW_005393281.1	1562671	1562864	-	33.6	Target "Motif:MIRc" 47 252
NW_005393281.1	-	1562856	1562904	similarity	NW_005393281.1	1562671	1562864	-	33.6	Target "Motif:MIRc" 47 252
NW_005393281.1	-	1562856	1562904	similarity	NW_005393281.1	1562887	1563017	-	25.4	Target "Motif:MIR3" 48 186
NW_005393281.1	-	1562905	1562945	similarity	NW_005393281.1	1562887	1563017	-	25.4	Target "Motif:MIR3" 48 186
NW_005393281.1	-	1564253	1564374	similarity	NW_005393281.1	1564290	1564466	-	17.3	Target "Motif:CHRL" 1 165
NW_005393281.1	-	1564416	1564451	similarity	NW_005393281.1	1564290	1564466	-	17.3	Target "Motif:CHRL" 1 165
NW_005393281.1	-	1564664	1564956	similarity	NW_005393281.1	1564827	1565018	-	31.2	Target "Motif:MER63A" 2 204
NW_005393281.1	-	1564958	1565118	similarity	NW_005393281.1	1564827	1565018	-	31.2	Target "Motif:MER63A" 2 204
NW_005393281.1	-	1565302	1565437	similarity	NW_005393281.1	1565287	1565387	-	27.5	Target "Motif:MamGypLTR1a" 121 222
NW_005393281.1	-	1567392	1567813	similarity	NW_005393281.1	1567780	1567832	-	24.5	Target "Motif:MIR3" 50 103
NW_005393281.1	-	1569403	1569818	similarity	NW_005393281.1	1569670	1569736	-	24.2	Target "Motif:Charlie9" 8 73
NW_005393281.1	-	1570973	1571203	similarity	NW_005393281.1	1571066	1571274	-	29.7	Target "Motif:MLT1N2" 325 560
NW_005393281.1	-	1575300	1576247	similarity	NW_005393281.1	1576088	1576191	-	26	Target "Motif:MIRc" 101 210
NW_005393281.1	-	1580386	1581391	similarity	NW_005393281.1	1580984	1581133	-	29.4	Target "Motif:MIR3" 30 194
NW_005393281.1	-	1584220	1584583	similarity	NW_005393281.1	1584290	1584372	-	38.5	Target "Motif:MIRc" 159 241
NW_005393281.1	-	1584220	1584583	similarity	NW_005393281.1	1584371	1584484	-	40.4	Target "Motif:MIR3" 15 130
NW_005393281.1	-	1591529	1591578	similarity	NW_005393281.1	1591562	1591808	-	5.3	Target "Motif:BOV-A2" 25 271
NW_005393142.1	-	1171454	1171487	similarity	NW_005393142.1	1171439	1171569	-	34.3	Target "Motif:MIR3" 42 178
NW_005393142.1	-	1171569	1171652	similarity	NW_005393142.1	1171439	1171569	-	34.3	Target "Motif:MIR3" 42 178
NW_005393142.1	-	1177145	1177205	gene	NW_005393142.1	1177007	1670286	-	.	ID=gene3381;Name=CALN1;Dbxref=GeneID:102274432;gbkey=Gene;gene=CALN1;part=1%2F1
NW_005393142.1	-	1177256	1177307	gene	NW_005393142.1	1177007	1670286	-	.	ID=gene3381;Name=CALN1;Dbxref=GeneID:102274432;gbkey=Gene;gene=CALN1;part=1%2F1
NW_005393703.1	-	2433291	2433363	similarity	NW_005393703.1	2433270	2434287	-	6.4	Target "Motif:BTSAT4" 1 1017
NW_005393703.1	-	2433469	2433537	similarity	NW_005393703.1	2433270	2434287	-	6.4	Target "Motif:BTSAT4" 1 1017
NW_005393703.1	-	2433605	2433682	similarity	NW_005393703.1	2433270	2434287	-	6.4	Target "Motif:BTSAT4" 1 1017
NW_005393703.1	-	2433713	2433862	similarity	NW_005393703.1	2433270	2434287	-	6.4	Target "Motif:BTSAT4" 1 1017
NW_005393703.1	-	2434018	2434059	similarity	NW_005393703.1	2433270	2434287	-	6.4	Target "Motif:BTSAT4" 1 1017
NW_005393439.1	-	547598	547668	similarity	NW_005393439.1	547615	547907	-	23.5	Target "Motif:MLT1C" 104 405
NW_005393439.1	-	547683	547740	similarity	NW_005393439.1	547615	547907	-	23.5	Target "Motif:MLT1C" 104 405
NW_005393439.1	-	547774	547960	similarity	NW_005393439.1	547615	547907	-	23.5	Target "Motif:MLT1C" 104 405
NW_005393439.1	-	547774	547960	similarity	NW_005393439.1	547908	548015	-	23.1	Target "Motif:L1_Art" 2439 2546
NW_005393439.1	-	548822	548935	similarity	NW_005393439.1	548731	548843	-	29.2	Target "Motif:MLT1L" 493 609
NW_005393856.1	+	450159	450635	similarity	NW_005393856.1	450206	450227	+	9.7	Target "Motif:(TCCC)n" 1 22
NW_005393749.1	+	340907	341064	similarity	NW_005393749.1	340908	341004	+	26.8	Target "Motif:MIRb" 42 143
NW_005393749.1	+	341471	341812	similarity	NW_005393749.1	341454	341546	+	28.9	Target "Motif:L2c" 3293 3382
NW_005393197.1	+	1377834	1377882	similarity	NW_005393197.1	1377797	1377860	+	20.3	Target "Motif:Bov-tA2" 82 145
NW_005393197.1	+	1377834	1377882	similarity	NW_005393197.1	1377861	1378441	+	12.3	Target "Motif:BovB" 778 1424
NW_005393197.1	+	1402152	1402178	similarity	NW_005393197.1	1401565	1402861	+	13.8	Target "Motif:BovB" 2489 3769
NW_005393197.1	+	1402913	1402980	similarity	NW_005393197.1	1402863	1402937	+	16.4	Target "Motif:Bov-tA2" 140 212
NW_005393197.1	+	1403907	1403968	similarity	NW_005393197.1	1403942	1404447	+	10.5	Target "Motif:BovB" 160 764
NW_005393197.1	+	1404504	1404560	similarity	NW_005393197.1	1404448	1404505	+	17.2	Target "Motif:Bov-tA2" 88 151
NW_005393197.1	+	1404504	1404560	similarity	NW_005393197.1	1404506	1404812	+	10.5	Target "Motif:BovB" 765 1134
NW_005393197.1	+	1413613	1413809	similarity	NW_005393197.1	1413654	1413757	+	21.4	Target "Motif:MER87" 430 534
NW_005393197.1	+	1418147	1418192	similarity	NW_005393197.1	1417991	1418672	+	8.5	Target "Motif:BovB" 1684 2433
NW_005393197.1	+	1418383	1418430	similarity	NW_005393197.1	1417991	1418672	+	8.5	Target "Motif:BovB" 1684 2433
NW_005393197.1	+	1418526	1418598	similarity	NW_005393197.1	1417991	1418672	+	8.5	Target "Motif:BovB" 1684 2433
NW_005393197.1	+	1418618	1418684	similarity	NW_005393197.1	1417991	1418672	+	8.5	Target "Motif:BovB" 1684 2433
NW_005393197.1	+	1419032	1419114	similarity	NW_005393197.1	1418744	1419239	+	8.5	Target "Motif:BovB" 2434 2981
NW_005393197.1	+	1419117	1419160	similarity	NW_005393197.1	1418744	1419239	+	8.5	Target "Motif:BovB" 2434 2981
NW_005393197.1	+	1419963	1420008	similarity	NW_005393197.1	1419529	1420301	+	11.4	Target "Motif:BovB" 2979 3832
NW_005393197.1	+	1420196	1420235	similarity	NW_005393197.1	1419529	1420301	+	11.4	Target "Motif:BovB" 2979 3832
NW_005393197.1	+	1420360	1420674	similarity	NW_005393197.1	1420302	1420368	+	13.4	Target "Motif:Bov-tA3" 141 207
NW_005393197.1	+	1420360	1420674	similarity	NW_005393197.1	1420369	1420380	+	11.4	Target "Motif:BovB" 3833 3847
NW_005393197.1	+	1427029	1427160	similarity	NW_005393197.1	1427149	1427220	+	17.4	Target "Motif:(ATTT)n" 1 75
NW_005393197.1	+	1429245	1429279	similarity	NW_005393197.1	1429215	1429256	+	14.5	Target "Motif:(TC)n" 1 43
NW_005393197.1	+	1431842	1431945	similarity	NW_005393197.1	1431875	1432153	+	33.9	Target "Motif:MER50-int" 2672 2950
NW_005393197.1	+	1431966	1432084	similarity	NW_005393197.1	1431875	1432153	+	33.9	Target "Motif:MER50-int" 2672 2950
NW_005393197.1	+	1432100	1432148	similarity	NW_005393197.1	1431875	1432153	+	33.9	Target "Motif:MER50-int" 2672 2950
NW_005393197.1	+	1432476	1432514	similarity	NW_005393197.1	1432510	1432693	+	25.1	Target "Motif:MER50-int" 3547 3737
NW_005393197.1	+	1432677	1432731	similarity	NW_005393197.1	1432510	1432693	+	25.1	Target "Motif:MER50-int" 3547 3737
NW_005393197.1	+	1432791	1432843	similarity	NW_005393197.1	1432816	1434009	+	31.7	Target "Motif:MER52-int" 3382 4616
NW_005393197.1	+	1432851	1432897	similarity	NW_005393197.1	1432816	1434009	+	31.7	Target "Motif:MER52-int" 3382 4616
NW_005393197.1	+	1432974	1433134	similarity	NW_005393197.1	1432816	1434009	+	31.7	Target "Motif:MER52-int" 3382 4616
NW_005393197.1	+	1433171	1433233	similarity	NW_005393197.1	1432816	1434009	+	31.7	Target "Motif:MER52-int" 3382 4616
NW_005393197.1	+	1433239	1433296	similarity	NW_005393197.1	1432816	1434009	+	31.7	Target "Motif:MER52-int" 3382 4616
NW_005393197.1	+	1433306	1433482	similarity	NW_005393197.1	1432816	1434009	+	31.7	Target "Motif:MER52-int" 3382 4616
NW_005393197.1	+	1433483	1433512	similarity	NW_005393197.1	1432816	1434009	+	31.7	Target "Motif:MER52-int" 3382 4616
NW_005393197.1	+	1433523	1433631	similarity	NW_005393197.1	1432816	1434009	+	31.7	Target "Motif:MER52-int" 3382 4616
NW_005393197.1	+	1433654	1433727	similarity	NW_005393197.1	1432816	1434009	+	31.7	Target "Motif:MER52-int" 3382 4616
NW_005393197.1	+	1435146	1435212	similarity	NW_005393197.1	1435047	1435541	+	28.1	Target "Motif:MER52-int" 5647 6156
NW_005393197.1	+	1435294	1435369	similarity	NW_005393197.1	1435047	1435541	+	28.1	Target "Motif:MER52-int" 5647 6156
NW_005393197.1	+	1435732	1435769	similarity	NW_005393197.1	1435657	1435877	+	31.6	Target "Motif:MER66-int" 4607 4840
NW_005393197.1	+	1436123	1436268	similarity	NW_005393197.1	1436267	1436395	+	19.8	Target "Motif:MER52-int" 7063 7202
NW_005393197.1	+	1436382	1436444	similarity	NW_005393197.1	1436267	1436395	+	19.8	Target "Motif:MER52-int" 7063 7202
NW_005393197.1	+	1498700	1498745	similarity	NW_005393197.1	1498726	1499047	+	2.7	Target "Motif:BovB" 3447 3831
NW_005393197.1	+	1499117	1499185	similarity	NW_005393197.1	1499115	1499126	+	2.7	Target "Motif:BovB" 3832 3847
NW_005393197.1	+	1501552	1501744	similarity	NW_005393197.1	1501738	1502022	+	27.3	Target "Motif:MER52-int" 3628 3907
NW_005393197.1	-	1421433	1421486	gene	NW_005393197.1	1421349	1429262	-	.	ID=gene3955;Name=LOC102278962;Dbxref=GeneID:102278962;gbkey=Gene;gene=LOC102278962;part=1%2F1;pseudo=true
NW_005393197.1	-	1424484	1424537	gene	NW_005393197.1	1421349	1429262	-	.	ID=gene3955;Name=LOC102278962;Dbxref=GeneID:102278962;gbkey=Gene;gene=LOC102278962;part=1%2F1;pseudo=true
NW_005393872.1	-	397663	397717	similarity	NW_005393872.1	397470	397669	-	13.1	Target "Motif:Bov-tA2" 4 206
NW_005393872.1	-	397718	397778	similarity	NW_005393872.1	397769	397934	-	24.2	Target "Motif:MIR3" 26 185
NW_005393872.1	-	397792	397828	similarity	NW_005393872.1	397769	397934	-	24.2	Target "Motif:MIR3" 26 185
NW_005393872.1	-	398567	398639	similarity	NW_005393872.1	398497	398722	-	21.6	Target "Motif:L1ME4b" 607 887
NW_005393872.1	-	398640	398745	similarity	NW_005393872.1	398497	398722	-	21.6	Target "Motif:L1ME4b" 607 887
NW_005393872.1	-	398973	399045	similarity	NW_005393872.1	399007	399360	-	25	Target "Motif:MLT1A0" 1 365
NW_005393872.1	-	399056	399121	similarity	NW_005393872.1	399007	399360	-	25	Target "Motif:MLT1A0" 1 365
NW_005393872.1	-	399278	399323	similarity	NW_005393872.1	399007	399360	-	25	Target "Motif:MLT1A0" 1 365
NW_005393872.1	-	399338	399556	similarity	NW_005393872.1	399007	399360	-	25	Target "Motif:MLT1A0" 1 365
NW_005393872.1	-	399338	399556	similarity	NW_005393872.1	399407	399477	-	26.8	Target "Motif:L1MC" 5703 5774
NW_005393872.1	-	400181	400270	similarity	NW_005393872.1	400221	400409	-	30.6	Target "Motif:MIR" 19 207
NW_005393872.1	-	400278	401013	similarity	NW_005393872.1	400221	400409	-	30.6	Target "Motif:MIR" 19 207
NW_005393872.1	-	401428	401701	similarity	NW_005393872.1	401570	401802	-	14.2	Target "Motif:CHR-2A" 2 253
NW_005393872.1	-	401702	401772	similarity	NW_005393872.1	401570	401802	-	14.2	Target "Motif:CHR-2A" 2 253
NW_005393082.1	+	1494230	1494261	similarity	NW_005393082.1	1494168	1494234	+	20.9	Target "Motif:Bov-tA3" 141 207
NW_005393082.1	+	1494230	1494261	similarity	NW_005393082.1	1494235	1494246	+	7.4	Target "Motif:BovB" 3830 3847
NW_005393082.1	+	1497992	1498097	similarity	NW_005393082.1	1497918	1498167	+	29.4	Target "Motif:MER50-int" 1691 1956
NW_005393082.1	+	1498102	1498165	similarity	NW_005393082.1	1497918	1498167	+	29.4	Target "Motif:MER50-int" 1691 1956
NW_005393082.1	-	1487963	1487994	similarity	NW_005393082.1	1487781	1488112	-	29.7	Target "Motif:MER52-int" 5655 5978
NW_005393292.1	+	455173	455281	similarity	NW_005393292.1	455186	455228	+	16.3	Target "Motif:GA-rich" 1 44
NW_005393292.1	+	455501	455558	similarity	NW_005393292.1	455488	455514	+	0	Target "Motif:(AC)n" 1 27
NW_005393292.1	+	455841	456075	similarity	NW_005393292.1	455847	455874	+	7.6	Target "Motif:(GT)n" 1 29
NW_005393292.1	+	738143	738183	similarity	NW_005393292.1	738125	738181	+	21	Target "Motif:G-rich" 1 59
NW_005393304.1	+	132277	132399	similarity	NW_005393304.1	132127	132340	+	12	Target "Motif:Bov-tA2" 1 208
NW_005393769.1	+	3645	3871	similarity	NW_005393769.1	3785	3916	+	27.3	Target "Motif:MIR" 32 171
NW_005393769.1	+	4376	4460	similarity	NW_005393769.1	4398	4439	+	21.4	Target "Motif:MIRb" 212 253
NW_005393514.1	+	1870931	1872233	similarity	NW_005393514.1	1870820	1870948	+	8.5	Target "Motif:BOV-A2" 144 272
NW_005393514.1	+	1873497	1875281	similarity	NW_005393514.1	1874493	1874516	+	13.9	Target "Motif:(T)n" 1 24
NW_005393514.1	+	1873497	1875281	similarity	NW_005393514.1	1875217	1875309	+	20.1	Target "Motif:G-rich" 1 94
NW_005393514.1	+	1875305	1876892	similarity	NW_005393514.1	1875217	1875309	+	20.1	Target "Motif:G-rich" 1 94
NW_005393514.1	+	1875305	1876892	similarity	NW_005393514.1	1875545	1875936	+	32	Target "Motif:L1MEd" 12 378
NW_005393514.1	+	1875305	1876892	similarity	NW_005393514.1	1875956	1876185	+	28.8	Target "Motif:L1MEd" 458 699
NW_005393514.1	+	1876898	1879099	similarity	NW_005393514.1	1878580	1878672	+	21.5	Target "Motif:L2c" 3269 3368
NW_005393514.1	+	1876898	1879099	similarity	NW_005393514.1	1879004	1879020	+	0	Target "Motif:(T)n" 1 17
NW_005393514.1	+	1876898	1879099	similarity	NW_005393514.1	1879032	1879110	+	10.1	Target "Motif:BOV-A2" 184 264
NW_005393514.1	+	1879101	1879269	similarity	NW_005393514.1	1879032	1879110	+	10.1	Target "Motif:BOV-A2" 184 264
NW_005393514.1	+	1880904	1881186	similarity	NW_005393514.1	1880896	1881109	+	29.4	Target "Motif:L1ME3G" 328 571
NW_005393514.1	+	1880904	1881186	similarity	NW_005393514.1	1881095	1882200	+	24.5	Target "Motif:L1MCc" 693 1976
NW_005393514.1	+	1881193	1881230	similarity	NW_005393514.1	1881095	1882200	+	24.5	Target "Motif:L1MCc" 693 1976
NW_005393514.1	+	1881300	1881461	similarity	NW_005393514.1	1881095	1882200	+	24.5	Target "Motif:L1MCc" 693 1976
NW_005393514.1	+	1881467	1881535	similarity	NW_005393514.1	1881095	1882200	+	24.5	Target "Motif:L1MCc" 693 1976
NW_005393514.1	+	1881801	1881972	similarity	NW_005393514.1	1881095	1882200	+	24.5	Target "Motif:L1MCc" 693 1976
NW_005393514.1	+	1882610	1882683	similarity	NW_005393514.1	1882591	1882906	+	16.2	Target "Motif:L1MB5" 5585 5893
NW_005393514.1	+	1882685	1882719	similarity	NW_005393514.1	1882591	1882906	+	16.2	Target "Motif:L1MB5" 5585 5893
NW_005393514.1	+	1882737	1882848	similarity	NW_005393514.1	1882591	1882906	+	16.2	Target "Motif:L1MB5" 5585 5893
NW_005393514.1	+	1882871	1882931	similarity	NW_005393514.1	1882591	1882906	+	16.2	Target "Motif:L1MB5" 5585 5893
NW_005393514.1	+	1882871	1882931	similarity	NW_005393514.1	1882907	1883057	+	27.1	Target "Motif:CHRL" 1 166
NW_005393514.1	+	1882977	1884419	similarity	NW_005393514.1	1882907	1883057	+	27.1	Target "Motif:CHRL" 1 166
NW_005393514.1	+	1882977	1884419	similarity	NW_005393514.1	1883058	1883301	+	16.2	Target "Motif:L1MB5" 5894 6168
NW_005393514.1	+	1882977	1884419	similarity	NW_005393514.1	1883489	1883639	+	23.8	Target "Motif:L1MCc" 2331 2485
NW_005393514.1	+	1882977	1884419	similarity	NW_005393514.1	1883685	1883913	+	24.2	Target "Motif:MER110" 185 446
NW_005393514.1	+	1887279	1887383	similarity	NW_005393514.1	1887312	1887491	+	24.4	Target "Motif:MIR" 50 248
NW_005393514.1	+	1887388	1887769	similarity	NW_005393514.1	1887312	1887491	+	24.4	Target "Motif:MIR" 50 248
NW_005393514.1	+	1888381	1888576	similarity	NW_005393514.1	1888557	1889003	+	23.9	Target "Motif:LTR16B1" 3 478
NW_005393514.1	+	1888579	1888663	similarity	NW_005393514.1	1888557	1889003	+	23.9	Target "Motif:LTR16B1" 3 478
NW_005393514.1	+	1888677	1888716	similarity	NW_005393514.1	1888557	1889003	+	23.9	Target "Motif:LTR16B1" 3 478
NW_005393514.1	+	1888733	1890499	similarity	NW_005393514.1	1888557	1889003	+	23.9	Target "Motif:LTR16B1" 3 478
NW_005393514.1	+	1888733	1890499	similarity	NW_005393514.1	1889239	1889390	+	22.8	Target "Motif:MLT1N2" 39 203
NW_005393514.1	+	1890529	1890671	similarity	NW_005393514.1	1890643	1891013	+	15.7	Target "Motif:MER89" 179 550
NW_005393514.1	+	1890726	1891608	similarity	NW_005393514.1	1890643	1891013	+	15.7	Target "Motif:MER89" 179 550
NW_005393514.1	+	1895264	1895557	similarity	NW_005393514.1	1895288	1895721	+	28.7	Target "Motif:MLT2C2" 1 538
NW_005393514.1	+	1895597	1895704	similarity	NW_005393514.1	1895288	1895721	+	28.7	Target "Motif:MLT2C2" 1 538
NW_005393514.1	+	1895892	1896159	similarity	NW_005393514.1	1895722	1895911	+	12.2	Target "Motif:Bov-tA2" 3 204
NW_005393514.1	+	1895892	1896159	similarity	NW_005393514.1	1895912	1895944	+	22	Target "Motif:MLT2C2" 537 563
NW_005393514.1	+	1895892	1896159	similarity	NW_005393514.1	1896124	1896306	+	22.1	Target "Motif:HAL1" 57 236
NW_005393514.1	+	1896169	1896611	similarity	NW_005393514.1	1896124	1896306	+	22.1	Target "Motif:HAL1" 57 236
NW_005393514.1	+	1896169	1896611	similarity	NW_005393514.1	1896412	1896543	+	29	Target "Motif:HAL1" 416 551
NW_005393514.1	+	1896919	1896978	similarity	NW_005393514.1	1896867	1897103	+	16	Target "Motif:BovB" 3525 3768
NW_005393514.1	+	1896985	1897034	similarity	NW_005393514.1	1896867	1897103	+	16	Target "Motif:BovB" 3525 3768
NW_005393514.1	+	1897065	1897109	similarity	NW_005393514.1	1896867	1897103	+	16	Target "Motif:BovB" 3525 3768
NW_005393514.1	+	1897065	1897109	similarity	NW_005393514.1	1897104	1897180	+	15.6	Target "Motif:BOV-A2" 49 115
NW_005393514.1	+	1897119	1897276	similarity	NW_005393514.1	1897104	1897180	+	15.6	Target "Motif:BOV-A2" 49 115
NW_005393514.1	+	1897582	1897784	similarity	NW_005393514.1	1897622	1897886	+	30.8	Target "Motif:L1ME3D" 5942 6241
NW_005393514.1	+	1897786	1898047	similarity	NW_005393514.1	1897622	1897886	+	30.8	Target "Motif:L1ME3D" 5942 6241
NW_005393514.1	+	1901577	1901865	similarity	NW_005393514.1	1901589	1901782	+	27.1	Target "Motif:MER5C" 78 275
NW_005393514.1	+	1904477	1904733	similarity	NW_005393514.1	1904526	1904588	+	22.2	Target "Motif:MER81" 9 71
NW_005393514.1	+	1904755	1904944	similarity	NW_005393514.1	1904791	1905052	+	28.3	Target "Motif:MLT1J" 241 512
NW_005393514.1	+	1904947	1905078	similarity	NW_005393514.1	1904791	1905052	+	28.3	Target "Motif:MLT1J" 241 512
NW_005393514.1	+	1905313	1905400	similarity	NW_005393514.1	1905380	1905443	+	7.8	Target "Motif:Bov-tA2" 133 196
NW_005393514.1	+	1905421	1905512	similarity	NW_005393514.1	1905380	1905443	+	7.8	Target "Motif:Bov-tA2" 133 196
NW_005393514.1	+	1907137	1907194	similarity	NW_005393514.1	1907045	1907246	+	29.8	Target "Motif:MLT1D" 303 505
NW_005393514.1	+	1909531	1909658	similarity	NW_005393514.1	1909487	1909873	+	28.3	Target "Motif:MLT1J" 4 461
NW_005393514.1	+	1909716	1909809	similarity	NW_005393514.1	1909487	1909873	+	28.3	Target "Motif:MLT1J" 4 461
NW_005393514.1	+	1910339	1910520	similarity	NW_005393514.1	1910429	1910818	+	26.1	Target "Motif:L1MB8" 5798 6178
NW_005393514.1	+	1910532	1910615	similarity	NW_005393514.1	1910429	1910818	+	26.1	Target "Motif:L1MB8" 5798 6178
NW_005393514.1	+	1910616	1910696	similarity	NW_005393514.1	1910429	1910818	+	26.1	Target "Motif:L1MB8" 5798 6178
NW_005393514.1	+	1910763	1910961	similarity	NW_005393514.1	1910429	1910818	+	26.1	Target "Motif:L1MB8" 5798 6178
NW_005393514.1	+	1914279	1914454	similarity	NW_005393514.1	1914239	1914300	+	17.7	Target "Motif:Bov-tA1" 144 205
NW_005393514.1	-	1848719	1848757	similarity	NW_005393514.1	1848683	1848746	-	6.2	Target "Motif:BovB" 3705 3768
NW_005393514.1	-	1853635	1854134	similarity	NW_005393514.1	1853814	1854092	-	26.7	Target "Motif:L1MEg" 600 884
NW_005393514.1	-	1862285	1862412	similarity	NW_005393514.1	1862313	1862678	-	28.2	Target "Motif:MLT1J2" 12 446
NW_005393514.1	-	1862462	1862508	similarity	NW_005393514.1	1862313	1862678	-	28.2	Target "Motif:MLT1J2" 12 446
NW_005393514.1	-	1862567	1862614	similarity	NW_005393514.1	1862313	1862678	-	28.2	Target "Motif:MLT1J2" 12 446
NW_005393514.1	-	1862655	1862944	similarity	NW_005393514.1	1862313	1862678	-	28.2	Target "Motif:MLT1J2" 12 446
NW_005393514.1	-	1862655	1862944	similarity	NW_005393514.1	1862920	1863127	-	15.1	Target "Motif:Bov-tA2" 3 209
NW_005393514.1	-	1862962	1862996	similarity	NW_005393514.1	1862920	1863127	-	15.1	Target "Motif:Bov-tA2" 3 209
NW_005393514.1	-	1863122	1863185	similarity	NW_005393514.1	1862920	1863127	-	15.1	Target "Motif:Bov-tA2" 3 209
NW_005393514.1	-	1863385	1863495	similarity	NW_005393514.1	1863405	1863525	-	30.8	Target "Motif:CHR-1" 1 115
NW_005393514.1	-	1863520	1863559	similarity	NW_005393514.1	1863405	1863525	-	30.8	Target "Motif:CHR-1" 1 115
NW_005393514.1	-	1879664	1879732	similarity	NW_005393514.1	1879371	1880318	-	27.2	Target "Motif:BTLTR1" 121 1041
NW_005393514.1	-	1880229	1880263	similarity	NW_005393514.1	1879371	1880318	-	27.2	Target "Motif:BTLTR1" 121 1041
NW_005392915.1	+	669473	669628	similarity	NW_005392915.1	669617	669667	+	18	Target "Motif:(CTCC)n" 1 51
NW_005392915.1	+	669632	669759	similarity	NW_005392915.1	669617	669667	+	18	Target "Motif:(CTCC)n" 1 51
NW_005392915.1	+	676460	676953	similarity	NW_005392915.1	676843	676865	+	9.3	Target "Motif:(GGA)n" 1 23
NW_005392915.1	+	680300	680384	similarity	NW_005392915.1	680228	680381	+	16	Target "Motif:BovB" 609 760
NW_005392915.1	+	680300	680384	similarity	NW_005392915.1	680382	680443	+	17.7	Target "Motif:Bov-tA2" 82 143
NW_005392915.1	+	680401	680911	similarity	NW_005392915.1	680382	680443	+	17.7	Target "Motif:Bov-tA2" 82 143
NW_005392915.1	+	682358	682502	similarity	NW_005392915.1	682468	683042	+	29.8	Target "Motif:MER115" 23 666
NW_005392915.1	+	682513	682859	similarity	NW_005392915.1	682468	683042	+	29.8	Target "Motif:MER115" 23 666
NW_005392915.1	+	682864	682984	similarity	NW_005392915.1	682468	683042	+	29.8	Target "Motif:MER115" 23 666
NW_005392915.1	+	683025	683111	similarity	NW_005392915.1	682468	683042	+	29.8	Target "Motif:MER115" 23 666
NW_005392915.1	+	684455	684683	similarity	NW_005392915.1	684585	684722	+	31.8	Target "Motif:MIR" 118 256
NW_005392915.1	+	684703	684807	similarity	NW_005392915.1	684585	684722	+	31.8	Target "Motif:MIR" 118 256
NW_005392915.1	+	685024	685535	similarity	NW_005392915.1	685226	685294	+	20.3	Target "Motif:L2c" 2299 2369
NW_005392915.1	+	685024	685535	similarity	NW_005392915.1	685308	685625	+	32.9	Target "Motif:L2c" 2496 2843
NW_005392915.1	+	685540	685733	similarity	NW_005392915.1	685308	685625	+	32.9	Target "Motif:L2c" 2496 2843
NW_005392915.1	+	685540	685733	similarity	NW_005392915.1	685673	685724	+	21.1	Target "Motif:L2c" 3026 3081
NW_005392915.1	+	685740	685837	similarity	NW_005392915.1	685813	685980	+	25.4	Target "Motif:MLT1L" 111 275
NW_005392915.1	+	685839	686406	similarity	NW_005392915.1	685813	685980	+	25.4	Target "Motif:MLT1L" 111 275
NW_005392915.1	+	685839	686406	similarity	NW_005392915.1	686315	686547	+	35.3	Target "Motif:L3" 3454 3707
NW_005392915.1	+	686419	686602	similarity	NW_005392915.1	686315	686547	+	35.3	Target "Motif:L3" 3454 3707
NW_005392915.1	+	686419	686602	similarity	NW_005392915.1	686552	686629	+	23.7	Target "Motif:Plat_L3" 3199 3275
NW_005392915.1	+	686604	686782	similarity	NW_005392915.1	686552	686629	+	23.7	Target "Motif:Plat_L3" 3199 3275
NW_005392915.1	+	687374	687590	similarity	NW_005392915.1	687173	687630	+	25	Target "Motif:MLT1J" 1 510
NW_005393006.1	-	580055	580093	similarity	NW_005393006.1	579654	580898	-	32.3	Target "Motif:MER52-int" 5189 6434
NW_005393224.1	-	2607363	2607434	similarity	NW_005393224.1	2607399	2607614	-	28.8	Target "Motif:L2" 1101 1353
NW_005393224.1	-	2607439	2607710	similarity	NW_005393224.1	2607399	2607614	-	28.8	Target "Motif:L2" 1101 1353
NW_005393044.1	-	449853	449992	similarity	NW_005393044.1	449907	449977	-	22.4	Target "Motif:L2b" 3306 3375
NW_005393044.1	-	455730	455956	similarity	NW_005393044.1	455852	456108	-	26	Target "Motif:Charlie2a" 66 309
NW_005393044.1	-	456088	456366	similarity	NW_005393044.1	455852	456108	-	26	Target "Motif:Charlie2a" 66 309
NW_005393771.1	-	66599	66736	similarity	NW_005393771.1	66538	66857	-	26.3	Target "Motif:MER58B" 22 341
NW_005393771.1	-	66855	66965	similarity	NW_005393771.1	66538	66857	-	26.3	Target "Motif:MER58B" 22 341
NW_005393771.1	-	67354	67492	similarity	NW_005393771.1	67449	67519	-	23.9	Target "Motif:L2b" 3304 3374
NW_005393771.1	-	67864	67940	similarity	NW_005393771.1	67874	67978	-	30.7	Target "Motif:MER102b" 1 105
NW_005393463.1	+	1816124	1816216	similarity	NW_005393463.1	1815998	1816165	+	14.9	Target "Motif:Bov-tA1" 54 224
NW_005393520.1	+	461010	461077	similarity	NW_005393520.1	460994	462028	+	25.3	Target "Motif:MamGyp-int" 91 1133
NW_005393520.1	+	461160	461233	similarity	NW_005393520.1	460994	462028	+	25.3	Target "Motif:MamGyp-int" 91 1133
NW_005393520.1	+	461270	461374	similarity	NW_005393520.1	460994	462028	+	25.3	Target "Motif:MamGyp-int" 91 1133
NW_005393520.1	+	461707	461907	similarity	NW_005393520.1	460994	462028	+	25.3	Target "Motif:MamGyp-int" 91 1133
NW_005393520.1	+	1670465	1670533	similarity	NW_005393520.1	1669882	1670817	+	26.7	Target "Motif:BTLTR1" 119 1035
NW_005393520.1	-	467044	467087	similarity	NW_005393520.1	466900	467171	-	5.2	Target "Motif:BOV-A2" 1 272
NW_005393645.1	-	815034	815121	similarity	NW_005393645.1	814986	815283	-	22.1	Target "Motif:MLT1D" 1 328
NW_005393645.1	-	815138	815246	similarity	NW_005393645.1	814986	815283	-	22.1	Target "Motif:MLT1D" 1 328
NW_005393461.1	+	1028780	1028919	similarity	NW_005393461.1	1028775	1028792	+	0	Target "Motif:(T)n" 1 18
NW_005393461.1	+	1029341	1030057	similarity	NW_005393461.1	1030007	1030063	+	19.3	Target "Motif:L1M5" 5454 5511
NW_005393461.1	+	1030061	1030470	similarity	NW_005393461.1	1030007	1030063	+	19.3	Target "Motif:L1M5" 5454 5511
NW_005393461.1	+	1030061	1030470	similarity	NW_005393461.1	1030285	1030692	+	22.9	Target "Motif:LTR68" 208 592
NW_005393461.1	+	1030517	1030605	similarity	NW_005393461.1	1030285	1030692	+	22.9	Target "Motif:LTR68" 208 592
NW_005393461.1	+	1030609	1030700	similarity	NW_005393461.1	1030285	1030692	+	22.9	Target "Motif:LTR68" 208 592
NW_005393461.1	+	1030609	1030700	similarity	NW_005393461.1	1030688	1030737	+	12	Target "Motif:BOV-A2" 62 113
NW_005393461.1	+	1030720	1030762	similarity	NW_005393461.1	1030688	1030737	+	12	Target "Motif:BOV-A2" 62 113
NW_005393461.1	+	1030720	1030762	similarity	NW_005393461.1	1030738	1030875	+	11.6	Target "Motif:BovB" 3631 3768
NW_005393461.1	+	1030840	1030877	similarity	NW_005393461.1	1030738	1030875	+	11.6	Target "Motif:BovB" 3631 3768
NW_005393461.1	+	1030840	1030877	similarity	NW_005393461.1	1030876	1030936	+	20.3	Target "Motif:BOV-A2" 49 111
NW_005393461.1	+	1030898	1030930	similarity	NW_005393461.1	1030876	1030936	+	20.3	Target "Motif:BOV-A2" 49 111
NW_005393461.1	+	1030939	1031496	similarity	NW_005393461.1	1030937	1030979	+	4.8	Target "Motif:(AACTG)n" 1 45
NW_005393461.1	+	1030939	1031496	similarity	NW_005393461.1	1030980	1030994	+	20.3	Target "Motif:BOV-A2" 112 124
NW_005393461.1	+	1030939	1031496	similarity	NW_005393461.1	1030995	1031137	+	22.1	Target "Motif:LTR68" 584 737
NW_005393461.1	+	1032478	1032553	similarity	NW_005393461.1	1032498	1032652	+	27.9	Target "Motif:MIR" 69 216
NW_005393461.1	-	1713426	1714574	similarity	NW_005393461.1	1714408	1714488	-	35.8	Target "Motif:CHRL" 1 81
NW_005393461.1	-	1713426	1714574	similarity	NW_005393461.1	1714545	1715090	-	28.2	Target "Motif:MER110-int" 2974 3519
NW_005393461.1	-	1714576	1715249	similarity	NW_005393461.1	1714545	1715090	-	28.2	Target "Motif:MER110-int" 2974 3519
NW_005393461.1	-	1723472	1723511	similarity	NW_005393461.1	1723401	1723473	-	30.1	Target "Motif:L2a" 3309 3384
NW_005393435.1	+	2883691	2883747	similarity	NW_005393435.1	2883684	2883715	+	6.6	Target "Motif:(AGATAT)n" 1 34
NW_005393435.1	-	2582681	2582751	similarity	NW_005393435.1	2582748	2582845	-	23.1	Target "Motif:MLT1K" 49 150
NW_005393435.1	-	2583158	2583225	similarity	NW_005393435.1	2583173	2583272	-	32.3	Target "Motif:L2c" 3285 3385
NW_005393435.1	-	2885825	2885859	similarity	NW_005393435.1	2885768	2885872	-	22.9	Target "Motif:MIRb" 67 183
NW_005393072.1	+	137988	138017	similarity	NW_005393072.1	137808	139141	+	34.8	Target "Motif:MER52-int" 3363 4704
NW_005393072.1	+	138363	138412	similarity	NW_005393072.1	137808	139141	+	34.8	Target "Motif:MER52-int" 3363 4704
NW_005393066.1	+	3480482	3480514	similarity	NW_005393066.1	3480348	3480544	+	15.6	Target "Motif:CHR-2A" 1 195
NW_005393066.1	+	3480518	3480550	similarity	NW_005393066.1	3480348	3480544	+	15.6	Target "Motif:CHR-2A" 1 195
NW_005393066.1	+	3480518	3480550	similarity	NW_005393066.1	3480524	3480747	+	26.5	Target "Motif:CHR-2A" 101 210
NW_005393066.1	+	3480554	3480586	similarity	NW_005393066.1	3480524	3480747	+	26.5	Target "Motif:CHR-2A" 101 210
NW_005393066.1	+	3480590	3480622	similarity	NW_005393066.1	3480524	3480747	+	26.5	Target "Motif:CHR-2A" 101 210
NW_005393066.1	+	3480626	3480658	similarity	NW_005393066.1	3480524	3480747	+	26.5	Target "Motif:CHR-2A" 101 210
NW_005393066.1	+	3480662	3480694	similarity	NW_005393066.1	3480524	3480747	+	26.5	Target "Motif:CHR-2A" 101 210
NW_005393066.1	+	3480698	3480730	similarity	NW_005393066.1	3480524	3480747	+	26.5	Target "Motif:CHR-2A" 101 210
NW_005393066.1	+	3480770	3480841	similarity	NW_005393066.1	3480789	3481000	+	17.3	Target "Motif:CHR-2A" 114 314
NW_005393066.1	-	3479855	3479956	gene	NW_005393066.1	3293676	3756983	-	.	ID=gene2692;Name=FHOD3;Dbxref=GeneID:102279980;gbkey=Gene;gene=FHOD3;part=1%2F1
NW_005393066.1	-	3480455	3480732	gene	NW_005393066.1	3293676	3756983	-	.	ID=gene2692;Name=FHOD3;Dbxref=GeneID:102279980;gbkey=Gene;gene=FHOD3;part=1%2F1
NW_005393066.1	-	3480749	3480822	gene	NW_005393066.1	3293676	3756983	-	.	ID=gene2692;Name=FHOD3;Dbxref=GeneID:102279980;gbkey=Gene;gene=FHOD3;part=1%2F1
NW_005393066.1	-	4761124	4761194	gene	NW_005393066.1	4761077	4765660	-	.	ID=gene2706;Name=ZNF397;Dbxref=GeneID:102275094;gbkey=Gene;gene=ZNF397;part=1%2F1
NW_005393066.1	-	4761198	4761286	gene	NW_005393066.1	4761077	4765660	-	.	ID=gene2706;Name=ZNF397;Dbxref=GeneID:102275094;gbkey=Gene;gene=ZNF397;part=1%2F1
NW_005393066.1	-	4761289	4761353	gene	NW_005393066.1	4761077	4765660	-	.	ID=gene2706;Name=ZNF397;Dbxref=GeneID:102275094;gbkey=Gene;gene=ZNF397;part=1%2F1
NW_005393066.1	-	4761357	4761454	gene	NW_005393066.1	4761077	4765660	-	.	ID=gene2706;Name=ZNF397;Dbxref=GeneID:102275094;gbkey=Gene;gene=ZNF397;part=1%2F1
NW_005393066.1	-	4761596	4761701	gene	NW_005393066.1	4761077	4765660	-	.	ID=gene2706;Name=ZNF397;Dbxref=GeneID:102275094;gbkey=Gene;gene=ZNF397;part=1%2F1
NW_005393066.1	-	4761997	4762050	gene	NW_005393066.1	4761077	4765660	-	.	ID=gene2706;Name=ZNF397;Dbxref=GeneID:102275094;gbkey=Gene;gene=ZNF397;part=1%2F1
NW_005393066.1	-	4762072	4762123	gene	NW_005393066.1	4761077	4765660	-	.	ID=gene2706;Name=ZNF397;Dbxref=GeneID:102275094;gbkey=Gene;gene=ZNF397;part=1%2F1
NW_005393064.1	+	19744	19917	similarity	NW_005393064.1	19906	20000	+	18.3	Target "Motif:CHRL" 1 94
NW_005393064.1	+	26571	26654	similarity	NW_005393064.1	26625	26917	+	26.4	Target "Motif:L1M4c" 1528 1833
NW_005393064.1	+	26886	26954	similarity	NW_005393064.1	26625	26917	+	26.4	Target "Motif:L1M4c" 1528 1833
NW_005393064.1	+	26886	26954	similarity	NW_005393064.1	26925	27101	+	23.2	Target "Motif:L1_Art" 2333 2530
NW_005393064.1	-	27094	27167	similarity	NW_005393064.1	27120	27182	-	23.8	Target "Motif:BOV-A2" 51 115
NW_005393064.1	-	27427	27464	similarity	NW_005393064.1	27262	27667	-	18	Target "Motif:BovB" 3345 3834
NW_005393064.1	-	27474	27589	similarity	NW_005393064.1	27262	27667	-	18	Target "Motif:BovB" 3345 3834
NW_005393064.1	-	28270	28305	similarity	NW_005393064.1	28154	28378	-	12.9	Target "Motif:Bov-tA1" 1 224
NW_005393064.1	-	28498	28595	similarity	NW_005393064.1	28387	28536	-	25.2	Target "Motif:MLT1B" 223 376
NW_005393064.1	-	28498	28595	similarity	NW_005393064.1	28550	28622	-	13.5	Target "Motif:Bov-tA2" 141 207
NW_005393064.1	-	28727	28793	similarity	NW_005393064.1	28614	28837	-	22.4	Target "Motif:MLT1B" 4 224
NW_005393064.1	-	28814	28990	similarity	NW_005393064.1	28614	28837	-	22.4	Target "Motif:MLT1B" 4 224
NW_005393064.1	-	28814	28990	similarity	NW_005393064.1	28851	28999	-	16.5	Target "Motif:MLT1B-int" 1217 1371
NW_005393552.1	-	481182	481284	similarity	NW_005393552.1	481192	481347	-	29.5	Target "Motif:MIR" 53 208
NW_005393921.1	+	15009	15077	similarity	NW_005393921.1	15061	15085	+	0	Target "Motif:(AC)n" 1 25
NW_005393921.1	-	6977	7008	similarity	NW_005393921.1	6578	7109	-	20.7	Target "Motif:L1_BT" 3 555
NW_005392856.1	+	450758	451045	gene	NW_005392856.1	450885	456639	+	.	ID=gene427;Name=LOC102278369;Dbxref=GeneID:102278369;gbkey=Gene;gene=LOC102278369;part=1%2F1;pseudo=true
NW_005392856.1	+	451094	451340	gene	NW_005392856.1	450885	456639	+	.	ID=gene427;Name=LOC102278369;Dbxref=GeneID:102278369;gbkey=Gene;gene=LOC102278369;part=1%2F1;pseudo=true
NW_005392856.1	+	451426	451485	gene	NW_005392856.1	450885	456639	+	.	ID=gene427;Name=LOC102278369;Dbxref=GeneID:102278369;gbkey=Gene;gene=LOC102278369;part=1%2F1;pseudo=true
NW_005392856.1	+	451506	451563	gene	NW_005392856.1	450885	456639	+	.	ID=gene427;Name=LOC102278369;Dbxref=GeneID:102278369;gbkey=Gene;gene=LOC102278369;part=1%2F1;pseudo=true
NW_005392856.1	+	451574	451767	gene	NW_005392856.1	450885	456639	+	.	ID=gene427;Name=LOC102278369;Dbxref=GeneID:102278369;gbkey=Gene;gene=LOC102278369;part=1%2F1;pseudo=true
NW_005392856.1	+	451856	452007	gene	NW_005392856.1	450885	456639	+	.	ID=gene427;Name=LOC102278369;Dbxref=GeneID:102278369;gbkey=Gene;gene=LOC102278369;part=1%2F1;pseudo=true
NW_005392856.1	+	452092	452656	gene	NW_005392856.1	450885	456639	+	.	ID=gene427;Name=LOC102278369;Dbxref=GeneID:102278369;gbkey=Gene;gene=LOC102278369;part=1%2F1;pseudo=true
NW_005392856.1	+	452666	453022	gene	NW_005392856.1	450885	456639	+	.	ID=gene427;Name=LOC102278369;Dbxref=GeneID:102278369;gbkey=Gene;gene=LOC102278369;part=1%2F1;pseudo=true
NW_005392856.1	+	453027	453086	gene	NW_005392856.1	450885	456639	+	.	ID=gene427;Name=LOC102278369;Dbxref=GeneID:102278369;gbkey=Gene;gene=LOC102278369;part=1%2F1;pseudo=true
NW_005392856.1	+	453093	453301	gene	NW_005392856.1	450885	456639	+	.	ID=gene427;Name=LOC102278369;Dbxref=GeneID:102278369;gbkey=Gene;gene=LOC102278369;part=1%2F1;pseudo=true
NW_005392856.1	+	453312	453552	gene	NW_005392856.1	450885	456639	+	.	ID=gene427;Name=LOC102278369;Dbxref=GeneID:102278369;gbkey=Gene;gene=LOC102278369;part=1%2F1;pseudo=true
NW_005392856.1	+	453715	453833	gene	NW_005392856.1	450885	456639	+	.	ID=gene427;Name=LOC102278369;Dbxref=GeneID:102278369;gbkey=Gene;gene=LOC102278369;part=1%2F1;pseudo=true
NW_005392856.1	+	453715	453833	similarity	NW_005392856.1	453736	453886	+	25.1	Target "Motif:MIRb" 21 185
NW_005392856.1	+	453836	454056	gene	NW_005392856.1	450885	456639	+	.	ID=gene427;Name=LOC102278369;Dbxref=GeneID:102278369;gbkey=Gene;gene=LOC102278369;part=1%2F1;pseudo=true
NW_005392856.1	+	453836	454056	similarity	NW_005392856.1	453736	453886	+	25.1	Target "Motif:MIRb" 21 185
NW_005392856.1	+	454062	454142	gene	NW_005392856.1	450885	456639	+	.	ID=gene427;Name=LOC102278369;Dbxref=GeneID:102278369;gbkey=Gene;gene=LOC102278369;part=1%2F1;pseudo=true
NW_005392856.1	+	454183	454276	gene	NW_005392856.1	450885	456639	+	.	ID=gene427;Name=LOC102278369;Dbxref=GeneID:102278369;gbkey=Gene;gene=LOC102278369;part=1%2F1;pseudo=true
NW_005393202.1	-	101352	101438	similarity	NW_005393202.1	101221	101356	-	27.9	Target "Motif:MIRb" 81 236
NW_005393202.1	-	109185	109266	similarity	NW_005393202.1	109110	109242	-	21.8	Target "Motif:ERVL-B4-int" 2377 2514
NW_005392889.1	-	71571	71737	similarity	NW_005392889.1	71431	72816	-	8	Target "Motif:BTSAT4" 1 1385
NW_005392889.1	-	71738	71892	similarity	NW_005392889.1	71431	72816	-	8	Target "Motif:BTSAT4" 1 1385
NW_005392889.1	-	71935	71979	similarity	NW_005392889.1	71431	72816	-	8	Target "Motif:BTSAT4" 1 1385
NW_005392889.1	-	71998	72066	similarity	NW_005392889.1	71431	72816	-	8	Target "Motif:BTSAT4" 1 1385
NW_005392889.1	-	72134	72211	similarity	NW_005392889.1	71431	72816	-	8	Target "Motif:BTSAT4" 1 1385
NW_005392889.1	-	72222	72347	similarity	NW_005392889.1	71431	72816	-	8	Target "Motif:BTSAT4" 1 1385
NW_005392889.1	-	72547	72588	similarity	NW_005392889.1	71431	72816	-	8	Target "Motif:BTSAT4" 1 1385
NW_005392889.1	-	74191	74345	similarity	NW_005392889.1	74016	75011	-	8.9	Target "Motif:BTSAT4" 1 995
NW_005392889.1	-	74346	74500	similarity	NW_005392889.1	74016	75011	-	8.9	Target "Motif:BTSAT4" 1 995
NW_005392889.1	-	74543	74587	similarity	NW_005392889.1	74016	75011	-	8.9	Target "Motif:BTSAT4" 1 995
NW_005392889.1	-	74606	74674	similarity	NW_005392889.1	74016	75011	-	8.9	Target "Motif:BTSAT4" 1 995
NW_005392889.1	-	74830	74955	similarity	NW_005392889.1	74016	75011	-	8.9	Target "Motif:BTSAT4" 1 995
NW_005393062.1	+	43214	43428	gene	NW_005393062.1	15492	43763	+	.	ID=gene2664;Name=DRAXIN;Dbxref=GeneID:102286153;gbkey=Gene;gene=DRAXIN;part=1%2F1
NW_005393062.1	+	43444	43535	gene	NW_005393062.1	15492	43763	+	.	ID=gene2664;Name=DRAXIN;Dbxref=GeneID:102286153;gbkey=Gene;gene=DRAXIN;part=1%2F1
NW_005393062.1	+	43642	43780	gene	NW_005393062.1	15492	43763	+	.	ID=gene2664;Name=DRAXIN;Dbxref=GeneID:102286153;gbkey=Gene;gene=DRAXIN;part=1%2F1
NW_005393062.1	+	44604	44691	similarity	NW_005393062.1	44669	44695	+	4.1	Target "Motif:(TGG)n" 1 28
NW_005393062.1	+	45515	45591	similarity	NW_005393062.1	45450	45631	+	29.7	Target "Motif:MIRb" 71 253
NW_005393062.1	+	45619	45722	similarity	NW_005393062.1	45450	45631	+	29.7	Target "Motif:MIRb" 71 253
NW_005393062.1	+	45619	45722	similarity	NW_005393062.1	45598	45647	+	19.2	Target "Motif:L2a" 3374 3420
NW_005392939.1	-	1352416	1352464	similarity	NW_005392939.1	1352461	1352597	-	24.2	Target "Motif:MER50-int" 1685 1830
NW_005393931.1	+	433983	434021	similarity	NW_005393931.1	433968	433993	+	12.7	Target "Motif:(GT)n" 1 26
NW_005393236.1	+	76996	77029	similarity	NW_005393236.1	76605	78023	+	34.9	Target "Motif:MER52-int" 3605 5028
NW_005393236.1	+	77478	77517	similarity	NW_005393236.1	76605	78023	+	34.9	Target "Motif:MER52-int" 3605 5028
NW_005393236.1	+	77876	77942	similarity	NW_005393236.1	76605	78023	+	34.9	Target "Motif:MER52-int" 3605 5028
NW_005392814.1	+	76579	76712	similarity	NW_005392814.1	76379	76663	+	27.8	Target "Motif:L1_Art" 2285 2574
NW_005392814.1	+	78385	78464	similarity	NW_005392814.1	78209	78403	+	12.9	Target "Motif:Bov-tA2" 5 200
NW_005392814.1	+	78930	78964	similarity	NW_005392814.1	78858	78946	+	17.2	Target "Motif:CHRL" 1 90
NW_005392814.1	+	80026	80119	similarity	NW_005392814.1	80073	80119	+	12.8	Target "Motif:L1MB3" 6129 6176
NW_005392814.1	+	80223	80403	similarity	NW_005392814.1	80241	80303	+	34.5	Target "Motif:L2a" 3352 3412
NW_005392814.1	-	68650	68707	similarity	NW_005392814.1	68622	68776	-	34.4	Target "Motif:Tigger12c" 523 688
NW_005392814.1	-	93464	93561	similarity	NW_005392814.1	93518	93637	-	18.5	Target "Motif:Bov-tA2" 72 206
NW_005392895.1	-	780335	780405	gene	NW_005392895.1	780055	803369	-	.	ID=gene707;Name=ZNF18;Dbxref=GeneID:102285375;gbkey=Gene;gene=ZNF18;part=1%2F1
NW_005392895.1	-	780852	780895	gene	NW_005392895.1	780055	803369	-	.	ID=gene707;Name=ZNF18;Dbxref=GeneID:102285375;gbkey=Gene;gene=ZNF18;part=1%2F1
NW_005392895.1	-	781193	781287	gene	NW_005392895.1	780055	803369	-	.	ID=gene707;Name=ZNF18;Dbxref=GeneID:102285375;gbkey=Gene;gene=ZNF18;part=1%2F1
NW_005393054.1	+	920436	920589	similarity	NW_005393054.1	920528	920682	+	27.6	Target "Motif:MER31-int" 3628 3782
NW_005393129.1	-	91813	91878	gene	NW_005393129.1	91231	105282	-	.	ID=gene3280;Name=LOC102266814;Dbxref=GeneID:102266814;gbkey=Gene;gene=LOC102266814;part=1%2F1
NW_005393129.1	-	92002	92036	gene	NW_005393129.1	91231	105282	-	.	ID=gene3280;Name=LOC102266814;Dbxref=GeneID:102266814;gbkey=Gene;gene=LOC102266814;part=1%2F1
NW_005393129.1	-	92389	92578	gene	NW_005393129.1	91231	105282	-	.	ID=gene3280;Name=LOC102266814;Dbxref=GeneID:102266814;gbkey=Gene;gene=LOC102266814;part=1%2F1
NW_005393129.1	-	92592	92651	gene	NW_005393129.1	91231	105282	-	.	ID=gene3280;Name=LOC102266814;Dbxref=GeneID:102266814;gbkey=Gene;gene=LOC102266814;part=1%2F1
NW_005393129.1	-	92754	92795	gene	NW_005393129.1	91231	105282	-	.	ID=gene3280;Name=LOC102266814;Dbxref=GeneID:102266814;gbkey=Gene;gene=LOC102266814;part=1%2F1
NW_005393321.1	+	792230	792363	similarity	NW_005393321.1	792004	792315	+	19.4	Target "Motif:MLT1C" 98 505
NW_005393566.1	+	583588	583649	similarity	NW_005393566.1	583579	583599	+	4.9	Target "Motif:(A)n" 1 21
NW_005393036.1	+	68797	68865	similarity	NW_005393036.1	68214	69150	+	27.5	Target "Motif:BTLTR1" 121 1035
NW_005393036.1	-	68789	68855	gene	NW_005393036.1	14911	343968	-	.	ID=gene2428;Name=ADAMTS17;Dbxref=GeneID:102283730;gbkey=Gene;gene=ADAMTS17;part=1%2F1;partial=true
NW_005393036.1	-	68910	69000	gene	NW_005393036.1	14911	343968	-	.	ID=gene2428;Name=ADAMTS17;Dbxref=GeneID:102283730;gbkey=Gene;gene=ADAMTS17;part=1%2F1;partial=true
NW_005393036.1	-	69006	69034	gene	NW_005393036.1	14911	343968	-	.	ID=gene2428;Name=ADAMTS17;Dbxref=GeneID:102283730;gbkey=Gene;gene=ADAMTS17;part=1%2F1;partial=true
NW_005392905.1	-	46651	46690	gene	NW_005392905.1	1175	148306	-	.	ID=gene821;Name=DOCK11;Dbxref=GeneID:102274242;gbkey=Gene;gene=DOCK11;part=1%2F1;partial=true
NW_005392905.1	-	47013	47064	gene	NW_005392905.1	1175	148306	-	.	ID=gene821;Name=DOCK11;Dbxref=GeneID:102274242;gbkey=Gene;gene=DOCK11;part=1%2F1;partial=true
NW_005393165.1	+	35343	35486	gene	NW_005393165.1	35098	36928	+	.	ID=gene3635;Name=LOC102284110;Dbxref=GeneID:102284110;gbkey=Gene;gene=LOC102284110;part=1%2F1;pseudo=true
NW_005393165.1	+	35797	35863	gene	NW_005393165.1	35098	36928	+	.	ID=gene3635;Name=LOC102284110;Dbxref=GeneID:102284110;gbkey=Gene;gene=LOC102284110;part=1%2F1;pseudo=true
NW_005393165.1	+	36397	36462	gene	NW_005393165.1	35098	36928	+	.	ID=gene3635;Name=LOC102284110;Dbxref=GeneID:102284110;gbkey=Gene;gene=LOC102284110;part=1%2F1;pseudo=true
NW_005393165.1	+	36531	36593	gene	NW_005393165.1	35098	36928	+	.	ID=gene3635;Name=LOC102284110;Dbxref=GeneID:102284110;gbkey=Gene;gene=LOC102284110;part=1%2F1;pseudo=true
NW_005393165.1	+	36695	36726	gene	NW_005393165.1	35098	36928	+	.	ID=gene3635;Name=LOC102284110;Dbxref=GeneID:102284110;gbkey=Gene;gene=LOC102284110;part=1%2F1;pseudo=true
NW_005393218.1	+	1353569	1353724	similarity	NW_005393218.1	1353507	1353600	+	20.4	Target "Motif:CHRL" 1 95
NW_005393218.1	-	1347220	1347312	similarity	NW_005393218.1	1347181	1347440	-	27	Target "Motif:L1MB8" 5876 6153
NW_005393218.1	-	1347333	1348296	similarity	NW_005393218.1	1347181	1347440	-	27	Target "Motif:L1MB8" 5876 6153
NW_005393218.1	-	1347333	1348296	similarity	NW_005393218.1	1347444	1347670	-	23.5	Target "Motif:L1M3" 5330 5572
NW_005393137.1	+	3112951	3113019	similarity	NW_005393137.1	3112774	3113303	+	27.8	Target "Motif:BTLTR1" 563 1035
NW_005393137.1	+	3117572	3118466	similarity	NW_005393137.1	3118018	3118192	+	30	Target "Motif:MIR" 4 187
NW_005393137.1	+	3121297	3121424	similarity	NW_005393137.1	3121420	3121617	+	11.2	Target "Motif:Bov-tA3" 10 213
NW_005393137.1	+	3121533	3121577	similarity	NW_005393137.1	3121420	3121617	+	11.2	Target "Motif:Bov-tA3" 10 213
NW_005393137.1	+	3121580	3121847	similarity	NW_005393137.1	3121420	3121617	+	11.2	Target "Motif:Bov-tA3" 10 213
NW_005393137.1	+	3121869	3122334	similarity	NW_005393137.1	3121861	3121906	+	12.9	Target "Motif:Bov-tA1" 161 213
NW_005393137.1	+	3125330	3125410	similarity	NW_005393137.1	3125304	3125377	+	19.9	Target "Motif:G-rich" 1 77
NW_005393137.1	+	3125330	3125410	similarity	NW_005393137.1	3125313	3125375	+	13.3	Target "Motif:(GGCAG)n" 1 70
NW_005393137.1	+	3125764	3128558	similarity	NW_005393137.1	3128548	3128570	+	0	Target "Motif:(TA)n" 1 23
NW_005393137.1	+	3128560	3128903	similarity	NW_005393137.1	3128548	3128570	+	0	Target "Motif:(TA)n" 1 23
NW_005393137.1	+	3128911	3129597	similarity	NW_005393137.1	3129223	3129476	+	28.8	Target "Motif:MER21C" 124 394
NW_005393137.1	+	3129618	3130026	similarity	NW_005393137.1	3129885	3129948	+	16.1	Target "Motif:BOV-A2" 67 129
NW_005393137.1	+	3129618	3130026	similarity	NW_005393137.1	3129953	3130002	+	22.5	Target "Motif:MER21C" 656 704
NW_005393137.1	+	3130749	3130838	similarity	NW_005393137.1	3130796	3130876	+	21.5	Target "Motif:MER21B" 616 696
NW_005393137.1	+	3130851	3133281	similarity	NW_005393137.1	3130796	3130876	+	21.5	Target "Motif:MER21B" 616 696
NW_005393137.1	+	3130851	3133281	similarity	NW_005393137.1	3130933	3131295	+	21	Target "Motif:MER21-int" 2 362
NW_005393137.1	+	3130851	3133281	similarity	NW_005393137.1	3131310	3131483	+	23.5	Target "Motif:MER21-int" 446 624
NW_005393137.1	+	3130851	3133281	similarity	NW_005393137.1	3131555	3131697	+	23.6	Target "Motif:MER21-int" 478 624
NW_005393137.1	+	3130851	3133281	similarity	NW_005393137.1	3131734	3132261	+	27.4	Target "Motif:MER4B-int" 3950 4479
NW_005393137.1	+	3130851	3133281	similarity	NW_005393137.1	3131878	3132316	+	26.7	Target "Motif:MER21-int" 1192 1637
NW_005393137.1	+	3130851	3133281	similarity	NW_005393137.1	3132453	3133344	+	25.3	Target "Motif:MER21-int" 1673 2621
NW_005393137.1	+	3133284	3133338	similarity	NW_005393137.1	3132453	3133344	+	25.3	Target "Motif:MER21-int" 1673 2621
NW_005393137.1	+	3133726	3134005	similarity	NW_005393137.1	3133718	3134121	+	26.8	Target "Motif:MER21-int" 2614 3022
NW_005393137.1	+	3134019	3134077	similarity	NW_005393137.1	3133718	3134121	+	26.8	Target "Motif:MER21-int" 2614 3022
NW_005393137.1	+	3134080	3134328	similarity	NW_005393137.1	3133718	3134121	+	26.8	Target "Motif:MER21-int" 2614 3022
NW_005393137.1	+	3134080	3134328	similarity	NW_005393137.1	3134289	3134358	+	28.1	Target "Motif:(AC)n" 1 72
NW_005393137.1	+	3134450	3134536	similarity	NW_005393137.1	3134464	3134846	+	30.1	Target "Motif:L1MEd" 888 1288
NW_005393137.1	+	3134841	3135066	similarity	NW_005393137.1	3134464	3134846	+	30.1	Target "Motif:L1MEd" 888 1288
NW_005393137.1	+	3135816	3135989	similarity	NW_005393137.1	3135900	3135963	+	19.4	Target "Motif:MIR3" 68 129
NW_005393137.1	+	3136450	3136571	similarity	NW_005393137.1	3136453	3136595	+	26.7	Target "Motif:MIR3" 40 190
NW_005393137.1	+	3136581	3136973	similarity	NW_005393137.1	3136453	3136595	+	26.7	Target "Motif:MIR3" 40 190
NW_005393137.1	+	3136581	3136973	similarity	NW_005393137.1	3136854	3136886	+	14.1	Target "Motif:G-rich" 1 34
NW_005393137.1	+	3138056	3138355	similarity	NW_005393137.1	3138338	3138403	+	15.6	Target "Motif:Bov-tA2" 82 146
NW_005393137.1	+	3138377	3138474	similarity	NW_005393137.1	3138338	3138403	+	15.6	Target "Motif:Bov-tA2" 82 146
NW_005393137.1	+	3138377	3138474	similarity	NW_005393137.1	3138404	3138686	+	20.5	Target "Motif:BovB" 826 1117
NW_005393137.1	+	3138495	3138597	similarity	NW_005393137.1	3138404	3138686	+	20.5	Target "Motif:BovB" 826 1117
NW_005393137.1	+	3138612	3138739	similarity	NW_005393137.1	3138404	3138686	+	20.5	Target "Motif:BovB" 826 1117
NW_005393137.1	+	3138808	3138972	similarity	NW_005393137.1	3138897	3140249	+	25.1	Target "Motif:L1MD1" 411 1879
NW_005393137.1	+	3139877	3139908	similarity	NW_005393137.1	3138897	3140249	+	25.1	Target "Motif:L1MD1" 411 1879
NW_005393137.1	+	3143212	3143246	similarity	NW_005393137.1	3142656	3143250	+	20.1	Target "Motif:L1MD1" 5687 6326
NW_005393137.1	+	3143391	3143426	similarity	NW_005393137.1	3143365	3143547	+	16.6	Target "Motif:Bov-tA2" 9 210
NW_005393137.1	+	3143502	3143837	similarity	NW_005393137.1	3143365	3143547	+	16.6	Target "Motif:Bov-tA2" 9 210
NW_005393137.1	+	3143502	3143837	similarity	NW_005393137.1	3143586	3143900	+	23.4	Target "Motif:L1MD1" 6313 6633
NW_005393137.1	+	3143844	3143911	similarity	NW_005393137.1	3143586	3143900	+	23.4	Target "Motif:L1MD1" 6313 6633
NW_005393137.1	+	3144004	3144061	similarity	NW_005393137.1	3143988	3144200	+	13	Target "Motif:Bov-tA1" 1 220
NW_005393137.1	+	3144064	3144107	similarity	NW_005393137.1	3143988	3144200	+	13	Target "Motif:Bov-tA1" 1 220
NW_005393137.1	+	3144114	3144147	similarity	NW_005393137.1	3143988	3144200	+	13	Target "Motif:Bov-tA1" 1 220
NW_005393137.1	+	3144164	3144492	similarity	NW_005393137.1	3143988	3144200	+	13	Target "Motif:Bov-tA1" 1 220
NW_005393137.1	+	3144164	3144492	similarity	NW_005393137.1	3144381	3144461	+	32.1	Target "Motif:MIRb" 171 249
NW_005393137.1	+	3154900	3155517	similarity	NW_005393137.1	3155002	3155121	+	24.7	Target "Motif:CHRL" 1 115
NW_005393137.1	-	3101162	3101296	similarity	NW_005393137.1	3101271	3101487	-	13.9	Target "Motif:Bov-tA1" 1 216
NW_005393137.1	-	3101806	3101861	similarity	NW_005393137.1	3101838	3102007	-	25	Target "Motif:L1MC4" 7561 7749
NW_005393137.1	-	3101883	3101916	similarity	NW_005393137.1	3101838	3102007	-	25	Target "Motif:L1MC4" 7561 7749
NW_005393137.1	-	3101923	3102125	similarity	NW_005393137.1	3101838	3102007	-	25	Target "Motif:L1MC4" 7561 7749
NW_005393137.1	-	3109481	3109590	similarity	NW_005393137.1	3109526	3109701	-	16.5	Target "Motif:Bov-tA1" 23 204
NW_005393137.1	-	3109819	3109887	similarity	NW_005393137.1	3109765	3110169	-	26.7	Target "Motif:MLT1D" 8 417
NW_005393137.1	-	3109899	3109945	similarity	NW_005393137.1	3109765	3110169	-	26.7	Target "Motif:MLT1D" 8 417
NW_005393137.1	-	3110013	3110103	similarity	NW_005393137.1	3109765	3110169	-	26.7	Target "Motif:MLT1D" 8 417
NW_005393137.1	-	3110393	3110484	similarity	NW_005393137.1	3110439	3110485	-	17	Target "Motif:L1M3" 5695 5741
NW_005393137.1	-	3110657	3110706	similarity	NW_005393137.1	3110670	3110936	-	30.2	Target "Motif:MLT1C" 190 463
NW_005393137.1	-	3110853	3110964	similarity	NW_005393137.1	3110670	3110936	-	30.2	Target "Motif:MLT1C" 190 463
NW_005393137.1	-	3111294	3111350	similarity	NW_005393137.1	3111316	3111527	-	15	Target "Motif:Bov-tA2" 5 206
NW_005393137.1	-	3111359	3111401	similarity	NW_005393137.1	3111316	3111527	-	15	Target "Motif:Bov-tA2" 5 206
NW_005393137.1	-	3111530	3111561	similarity	NW_005393137.1	3111544	3111724	-	15.5	Target "Motif:Bov-tA2" 5 202
NW_005393137.1	-	3111745	3111777	similarity	NW_005393137.1	3111725	3111842	-	18.6	Target "Motif:Bov-tA2" 6 123
NW_005393137.1	-	3113602	3113684	similarity	NW_005393137.1	3113614	3113787	-	14.4	Target "Motif:Bov-tA2" 9 192
NW_005393137.1	-	3114718	3114748	similarity	NW_005393137.1	3114744	3114853	-	31.8	Target "Motif:MIRc" 75 184
NW_005393953.1	+	857942	858068	similarity	NW_005393953.1	857907	857956	+	22	Target "Motif:L2c" 3263 3318
NW_005393953.1	-	856995	857099	similarity	NW_005393953.1	856911	857135	-	18.7	Target "Motif:Bov-tA1" 2 226
NW_005393953.1	-	857120	857224	similarity	NW_005393953.1	856911	857135	-	18.7	Target "Motif:Bov-tA1" 2 226
NW_005393953.1	-	857120	857224	similarity	NW_005393953.1	857203	857260	-	8.6	Target "Motif:Bov-tA1" 2 59
NW_005392842.1	+	1558916	1558945	gene	NW_005392842.1	1528153	1563368	+	.	ID=gene311;Name=LOC102285014;Dbxref=GeneID:102285014;gbkey=Gene;gene=LOC102285014;part=1%2F1;pseudo=true
NW_005392842.1	+	1559050	1559171	gene	NW_005392842.1	1528153	1563368	+	.	ID=gene311;Name=LOC102285014;Dbxref=GeneID:102285014;gbkey=Gene;gene=LOC102285014;part=1%2F1;pseudo=true
NW_005392842.1	+	1561103	1561226	gene	NW_005392842.1	1528153	1563368	+	.	ID=gene311;Name=LOC102285014;Dbxref=GeneID:102285014;gbkey=Gene;gene=LOC102285014;part=1%2F1;pseudo=true
NW_005392842.1	+	1562453	1562496	gene	NW_005392842.1	1528153	1563368	+	.	ID=gene311;Name=LOC102285014;Dbxref=GeneID:102285014;gbkey=Gene;gene=LOC102285014;part=1%2F1;pseudo=true
NW_005392842.1	+	1563133	1563176	gene	NW_005392842.1	1528153	1563368	+	.	ID=gene311;Name=LOC102285014;Dbxref=GeneID:102285014;gbkey=Gene;gene=LOC102285014;part=1%2F1;pseudo=true
NW_005392842.1	-	1561636	1562094	similarity	NW_005392842.1	1561729	1561792	-	32.3	Target "Motif:L2a" 3352 3413
NW_005392842.1	-	1561636	1562094	similarity	NW_005392842.1	1561914	1561960	-	8.5	Target "Motif:L1MB3" 6129 6176
NW_005392842.1	-	1562568	1562799	similarity	NW_005392842.1	1562771	1562870	-	21.2	Target "Motif:CHRL" 2 99
NW_005392842.1	-	1563765	1563963	similarity	NW_005392842.1	1563804	1564043	-	29.2	Target "Motif:L1_Art" 2312 2557
NW_005392842.1	-	1563974	1564051	similarity	NW_005392842.1	1563804	1564043	-	29.2	Target "Motif:L1_Art" 2312 2557
NW_005393447.1	-	742225	742409	similarity	NW_005393447.1	742079	743488	-	7.7	Target "Motif:BTSAT4" 1 1409
NW_005393447.1	-	742410	742564	similarity	NW_005393447.1	742079	743488	-	7.7	Target "Motif:BTSAT4" 1 1409
NW_005393447.1	-	742607	742651	similarity	NW_005393447.1	742079	743488	-	7.7	Target "Motif:BTSAT4" 1 1409
NW_005393447.1	-	742670	742738	similarity	NW_005393447.1	742079	743488	-	7.7	Target "Motif:BTSAT4" 1 1409
NW_005393447.1	-	742806	742883	similarity	NW_005393447.1	742079	743488	-	7.7	Target "Motif:BTSAT4" 1 1409
NW_005393447.1	-	742914	743019	similarity	NW_005393447.1	742079	743488	-	7.7	Target "Motif:BTSAT4" 1 1409
NW_005393447.1	-	743219	743260	similarity	NW_005393447.1	742079	743488	-	7.7	Target "Motif:BTSAT4" 1 1409
NW_005393103.1	-	1060759	1060815	gene	NW_005393103.1	991239	1183831	-	.	ID=gene3017;Name=LOC102282520;Dbxref=GeneID:102282520;gbkey=Gene;gene=LOC102282520;part=1%2F1;pseudo=true
NW_005393103.1	-	1061155	1061211	gene	NW_005393103.1	991239	1183831	-	.	ID=gene3017;Name=LOC102282520;Dbxref=GeneID:102282520;gbkey=Gene;gene=LOC102282520;part=1%2F1;pseudo=true
NW_005393127.1	+	2010570	2010677	gene	NW_005393127.1	2009099	2014848	+	.	ID=gene3269;Name=ZHX3;Dbxref=GeneID:102264823;gbkey=Gene;gene=ZHX3;part=1%2F1
NW_005393127.1	+	2010996	2011090	gene	NW_005393127.1	2009099	2014848	+	.	ID=gene3269;Name=ZHX3;Dbxref=GeneID:102264823;gbkey=Gene;gene=ZHX3;part=1%2F1
NW_005393127.1	+	2011512	2011568	gene	NW_005393127.1	2009099	2014848	+	.	ID=gene3269;Name=ZHX3;Dbxref=GeneID:102264823;gbkey=Gene;gene=ZHX3;part=1%2F1
NW_005393127.1	+	2011615	2011761	gene	NW_005393127.1	2009099	2014848	+	.	ID=gene3269;Name=ZHX3;Dbxref=GeneID:102264823;gbkey=Gene;gene=ZHX3;part=1%2F1
NW_005393127.1	+	2011820	2011863	gene	NW_005393127.1	2009099	2014848	+	.	ID=gene3269;Name=ZHX3;Dbxref=GeneID:102264823;gbkey=Gene;gene=ZHX3;part=1%2F1
NW_005393127.1	+	2013026	2013107	gene	NW_005393127.1	2009099	2014848	+	.	ID=gene3269;Name=ZHX3;Dbxref=GeneID:102264823;gbkey=Gene;gene=ZHX3;part=1%2F1
NW_005393127.1	+	2013424	2013521	gene	NW_005393127.1	2009099	2014848	+	.	ID=gene3269;Name=ZHX3;Dbxref=GeneID:102264823;gbkey=Gene;gene=ZHX3;part=1%2F1
NW_005393127.1	+	2013424	2013521	similarity	NW_005393127.1	2013357	2013480	+	14.1	Target "Motif:L1MB3" 6058 6181
NW_005393127.1	+	2013543	2013577	gene	NW_005393127.1	2009099	2014848	+	.	ID=gene3269;Name=ZHX3;Dbxref=GeneID:102264823;gbkey=Gene;gene=ZHX3;part=1%2F1
NW_005393127.1	+	2013772	2013830	gene	NW_005393127.1	2009099	2014848	+	.	ID=gene3269;Name=ZHX3;Dbxref=GeneID:102264823;gbkey=Gene;gene=ZHX3;part=1%2F1
NW_005393127.1	+	2014116	2014164	gene	NW_005393127.1	2009099	2014848	+	.	ID=gene3269;Name=ZHX3;Dbxref=GeneID:102264823;gbkey=Gene;gene=ZHX3;part=1%2F1
NW_005393127.1	+	2014591	2014690	gene	NW_005393127.1	2009099	2014848	+	.	ID=gene3269;Name=ZHX3;Dbxref=GeneID:102264823;gbkey=Gene;gene=ZHX3;part=1%2F1
NW_005393127.1	+	2018151	2018251	similarity	NW_005393127.1	2018126	2018154	+	15.3	Target "Motif:(GCTGG)n" 1 30
NW_005393341.1	-	12095	12172	similarity	NW_005393341.1	12102	12164	-	32.8	Target "Motif:L2a" 3352 3412
NW_005393341.1	-	15413	15576	similarity	NW_005393341.1	15465	15671	-	30	Target "Motif:L1_Art" 2364 2573
NW_005393341.1	-	15584	15666	similarity	NW_005393341.1	15465	15671	-	30	Target "Motif:L1_Art" 2364 2573
NW_005393483.1	-	267629	267758	similarity	NW_005393483.1	267468	267637	-	23.9	Target "Motif:L2a" 3266 3426
NW_005393483.1	-	267629	267758	similarity	NW_005393483.1	267655	267774	-	26.7	Target "Motif:Tigger1a_Art" 375 497
NW_005393483.1	-	267789	267859	similarity	NW_005393483.1	267782	267850	-	18.8	Target "Motif:Tigger1" 2152 2221
NW_005393483.1	-	267789	267859	similarity	NW_005393483.1	267847	267995	-	29.2	Target "Motif:Tigger1a_Art" 23 181
NW_005393483.1	-	267926	267972	similarity	NW_005393483.1	267847	267995	-	29.2	Target "Motif:Tigger1a_Art" 23 181
NW_005393483.1	-	267978	268040	similarity	NW_005393483.1	267847	267995	-	29.2	Target "Motif:Tigger1a_Art" 23 181
NW_005393483.1	-	268435	269221	similarity	NW_005393483.1	268578	268863	-	26.9	Target "Motif:L1MC5a" 2344 2622
NW_005393904.1	+	1369099	1369258	similarity	NW_005393904.1	1368923	1369138	+	10.7	Target "Motif:Bov-tA2" 1 209
NW_005393904.1	+	1369841	1369879	similarity	NW_005393904.1	1369793	1369860	+	20.4	Target "Motif:MIRc" 83 148
NW_005393904.1	+	1369841	1369879	similarity	NW_005393904.1	1369827	1369865	+	15.4	Target "Motif:MIR3" 112 150
NW_005393009.1	-	100082	100154	gene	NW_005393009.1	96337	103428	-	.	ID=gene2047;Name=ZNF623;Dbxref=GeneID:102264917;gbkey=Gene;gene=ZNF623;part=1%2F1
NW_005393009.1	-	101336	101401	gene	NW_005393009.1	96337	103428	-	.	ID=gene2047;Name=ZNF623;Dbxref=GeneID:102264917;gbkey=Gene;gene=ZNF623;part=1%2F1
NW_005393009.1	-	101527	101622	gene	NW_005393009.1	96337	103428	-	.	ID=gene2047;Name=ZNF623;Dbxref=GeneID:102264917;gbkey=Gene;gene=ZNF623;part=1%2F1
NW_005393009.1	-	101713	101751	gene	NW_005393009.1	96337	103428	-	.	ID=gene2047;Name=ZNF623;Dbxref=GeneID:102264917;gbkey=Gene;gene=ZNF623;part=1%2F1
NW_005393009.1	-	102122	102184	gene	NW_005393009.1	96337	103428	-	.	ID=gene2047;Name=ZNF623;Dbxref=GeneID:102264917;gbkey=Gene;gene=ZNF623;part=1%2F1
NW_005393009.1	-	102387	102546	gene	NW_005393009.1	96337	103428	-	.	ID=gene2047;Name=ZNF623;Dbxref=GeneID:102264917;gbkey=Gene;gene=ZNF623;part=1%2F1
NW_005393009.1	-	102866	103024	gene	NW_005393009.1	96337	103428	-	.	ID=gene2047;Name=ZNF623;Dbxref=GeneID:102264917;gbkey=Gene;gene=ZNF623;part=1%2F1
NW_005393009.1	-	449571	449607	similarity	NW_005393009.1	449606	449926	-	31.5	Target "Motif:MER52-int" 3588 3907
NW_005393009.1	-	449920	449975	similarity	NW_005393009.1	449606	449926	-	31.5	Target "Motif:MER52-int" 3588 3907
NW_005393117.1	+	317706	317778	similarity	NW_005393117.1	317648	317716	+	14.5	Target "Motif:Bov-tA2" 138 206
NW_005393117.1	+	317706	317778	similarity	NW_005393117.1	317727	317942	+	17.1	Target "Motif:BovB" 3088 3323
NW_005393117.1	+	318044	318252	gene	NW_005393117.1	317932	319421	+	.	ID=gene3109;Name=LOC102285883;Dbxref=GeneID:102285883;gbkey=Gene;gene=LOC102285883;part=1%2F1;pseudo=true
NW_005393117.1	+	318338	318374	gene	NW_005393117.1	317932	319421	+	.	ID=gene3109;Name=LOC102285883;Dbxref=GeneID:102285883;gbkey=Gene;gene=LOC102285883;part=1%2F1;pseudo=true
NW_005393117.1	+	318376	318506	gene	NW_005393117.1	317932	319421	+	.	ID=gene3109;Name=LOC102285883;Dbxref=GeneID:102285883;gbkey=Gene;gene=LOC102285883;part=1%2F1;pseudo=true
NW_005393117.1	+	318515	318692	gene	NW_005393117.1	317932	319421	+	.	ID=gene3109;Name=LOC102285883;Dbxref=GeneID:102285883;gbkey=Gene;gene=LOC102285883;part=1%2F1;pseudo=true
NW_005393117.1	+	318750	318837	gene	NW_005393117.1	317932	319421	+	.	ID=gene3109;Name=LOC102285883;Dbxref=GeneID:102285883;gbkey=Gene;gene=LOC102285883;part=1%2F1;pseudo=true
NW_005393117.1	+	318838	318952	gene	NW_005393117.1	317932	319421	+	.	ID=gene3109;Name=LOC102285883;Dbxref=GeneID:102285883;gbkey=Gene;gene=LOC102285883;part=1%2F1;pseudo=true
NW_005393117.1	+	318962	319158	gene	NW_005393117.1	317932	319421	+	.	ID=gene3109;Name=LOC102285883;Dbxref=GeneID:102285883;gbkey=Gene;gene=LOC102285883;part=1%2F1;pseudo=true
NW_005393117.1	+	319175	319260	gene	NW_005393117.1	317932	319421	+	.	ID=gene3109;Name=LOC102285883;Dbxref=GeneID:102285883;gbkey=Gene;gene=LOC102285883;part=1%2F1;pseudo=true
NW_005393117.1	+	319266	319382	gene	NW_005393117.1	317932	319421	+	.	ID=gene3109;Name=LOC102285883;Dbxref=GeneID:102285883;gbkey=Gene;gene=LOC102285883;part=1%2F1;pseudo=true
NW_005393998.1	+	446383	446424	similarity	NW_005393998.1	446155	447127	+	7	Target "Motif:BTSAT4" 1 970
NW_005393998.1	+	446624	446727	similarity	NW_005393998.1	446155	447127	+	7	Target "Motif:BTSAT4" 1 970
NW_005393998.1	+	446759	446837	similarity	NW_005393998.1	446155	447127	+	7	Target "Motif:BTSAT4" 1 970
NW_005393998.1	+	446905	446972	similarity	NW_005393998.1	446155	447127	+	7	Target "Motif:BTSAT4" 1 970
NW_005393998.1	+	446996	447035	similarity	NW_005393998.1	446155	447127	+	7	Target "Motif:BTSAT4" 1 970
NW_005393780.1	+	1384231	1385336	similarity	NW_005393780.1	1384321	1384527	+	31	Target "Motif:MIR" 29 251
NW_005393780.1	+	1384231	1385336	similarity	NW_005393780.1	1385321	1385369	+	26.9	Target "Motif:G-rich" 1 51
NW_005393780.1	+	1385356	1385501	similarity	NW_005393780.1	1385321	1385369	+	26.9	Target "Motif:G-rich" 1 51
NW_005393780.1	+	1387367	1387721	similarity	NW_005393780.1	1387470	1387618	+	21.8	Target "Motif:MER5A1" 9 165
NW_005393780.1	+	1392147	1392478	similarity	NW_005393780.1	1392210	1392240	+	10	Target "Motif:(T)n" 1 31
NW_005393780.1	+	1392147	1392478	similarity	NW_005393780.1	1392374	1392531	+	31.4	Target "Motif:L2b" 3218 3366
NW_005393780.1	+	1392483	1393160	similarity	NW_005393780.1	1392374	1392531	+	31.4	Target "Motif:L2b" 3218 3366
NW_005393780.1	+	1393168	1394332	similarity	NW_005393780.1	1394240	1394290	+	19.1	Target "Motif:(CTGG)n" 1 54
NW_005393780.1	+	1394440	1394470	similarity	NW_005393780.1	1394424	1394613	+	15.4	Target "Motif:Bov-tA2" 5 210
NW_005393780.1	+	1394475	1395812	similarity	NW_005393780.1	1394424	1394613	+	15.4	Target "Motif:Bov-tA2" 5 210
NW_005393780.1	+	1401606	1403485	similarity	NW_005393780.1	1402789	1402825	+	22.5	Target "Motif:(TA)n" 1 37
NW_005393780.1	+	1405195	1406808	similarity	NW_005393780.1	1405768	1405847	+	27.3	Target "Motif:LTR78B" 19 96
NW_005393780.1	+	1405195	1406808	similarity	NW_005393780.1	1406269	1406421	+	29.4	Target "Motif:LTR78B" 491 644
NW_005393780.1	+	1405195	1406808	similarity	NW_005393780.1	1406767	1406888	+	25.2	Target "Motif:LTR78B" 1002 1123
NW_005393780.1	+	1406809	1407287	similarity	NW_005393780.1	1406767	1406888	+	25.2	Target "Motif:LTR78B" 1002 1123
NW_005393780.1	+	1406809	1407287	similarity	NW_005393780.1	1406974	1407004	+	18.2	Target "Motif:A-rich" 1 31
NW_005393780.1	+	1407289	1407332	similarity	NW_005393780.1	1407320	1407362	+	22.5	Target "Motif:(CCTC)n" 1 44
NW_005393780.1	+	1410488	1410552	similarity	NW_005393780.1	1410482	1410506	+	0	Target "Motif:(TA)n" 1 25
NW_005393780.1	+	1411117	1411156	similarity	NW_005393780.1	1411039	1411169	+	11.9	Target "Motif:Bov-tA2" 16 209
NW_005393780.1	+	1411178	1411292	similarity	NW_005393780.1	1411190	1411436	+	28.4	Target "Motif:MLT1J2-int" 781 1039
NW_005393780.1	+	1411421	1411459	similarity	NW_005393780.1	1411190	1411436	+	28.4	Target "Motif:MLT1J2-int" 781 1039
NW_005393780.1	+	1411421	1411459	similarity	NW_005393780.1	1411437	1411695	+	6.6	Target "Motif:BOV-A2" 1 272
NW_005393780.1	+	1411662	1411799	similarity	NW_005393780.1	1411437	1411695	+	6.6	Target "Motif:BOV-A2" 1 272
NW_005393780.1	+	1411662	1411799	similarity	NW_005393780.1	1411696	1411769	+	28.4	Target "Motif:MLT1J2-int" 1040 1103
NW_005393780.1	+	1411804	1412367	similarity	NW_005393780.1	1411957	1412137	+	19.6	Target "Motif:MLT1J2" 3 210
NW_005393780.1	+	1411804	1412367	similarity	NW_005393780.1	1412333	1412783	+	31.4	Target "Motif:HAL1" 1861 2342
NW_005393780.1	+	1412381	1412620	similarity	NW_005393780.1	1412333	1412783	+	31.4	Target "Motif:HAL1" 1861 2342
NW_005393780.1	+	1415687	1415775	similarity	NW_005393780.1	1415583	1415944	+	29	Target "Motif:Charlie2b" 167 544
NW_005393780.1	+	1415807	1415915	similarity	NW_005393780.1	1415583	1415944	+	29	Target "Motif:Charlie2b" 167 544
NW_005393780.1	+	1415971	1416055	similarity	NW_005393780.1	1415992	1416047	+	13.5	Target "Motif:GA-rich" 1 56
NW_005393780.1	+	1416841	1416930	similarity	NW_005393780.1	1416775	1416868	+	29.5	Target "Motif:Charlie2a" 659 753
NW_005393780.1	+	1417497	1417571	similarity	NW_005393780.1	1417335	1417523	+	8.5	Target "Motif:Bov-tA2" 5 206
NW_005393780.1	+	1418007	1418563	similarity	NW_005393780.1	1418179	1418737	+	26.1	Target "Motif:LTR102_Mam" 1 532
NW_005393780.1	+	1418570	1418661	similarity	NW_005393780.1	1418179	1418737	+	26.1	Target "Motif:LTR102_Mam" 1 532
NW_005393780.1	+	1418667	1419048	similarity	NW_005393780.1	1418179	1418737	+	26.1	Target "Motif:LTR102_Mam" 1 532
NW_005393780.1	+	1418667	1419048	similarity	NW_005393780.1	1419028	1419226	+	22.1	Target "Motif:LTR102_Mam" 630 839
NW_005393780.1	+	1419121	1419252	similarity	NW_005393780.1	1419028	1419226	+	22.1	Target "Motif:LTR102_Mam" 630 839
NW_005393780.1	+	1419121	1419252	similarity	NW_005393780.1	1419240	1419502	+	31.4	Target "Motif:Charlie2a" 1158 1415
NW_005393780.1	+	1419256	1419333	similarity	NW_005393780.1	1419240	1419502	+	31.4	Target "Motif:Charlie2a" 1158 1415
NW_005393780.1	+	1419336	1419419	similarity	NW_005393780.1	1419240	1419502	+	31.4	Target "Motif:Charlie2a" 1158 1415
NW_005393780.1	+	1419486	1419674	similarity	NW_005393780.1	1419240	1419502	+	31.4	Target "Motif:Charlie2a" 1158 1415
NW_005393780.1	+	1419486	1419674	similarity	NW_005393780.1	1419615	1419697	+	16.9	Target "Motif:Charlie2a" 1558 1640
NW_005393780.1	+	1419932	1420044	similarity	NW_005393780.1	1419966	1420014	+	16.7	Target "Motif:(TA)n" 1 50
NW_005393780.1	+	1420047	1420392	similarity	NW_005393780.1	1420174	1420768	+	23.9	Target "Motif:MLT1E2" 5 619
NW_005393780.1	+	1420405	1420585	similarity	NW_005393780.1	1420174	1420768	+	23.9	Target "Motif:MLT1E2" 5 619
NW_005393780.1	+	1420726	1420877	similarity	NW_005393780.1	1420174	1420768	+	23.9	Target "Motif:MLT1E2" 5 619
NW_005393780.1	+	1431869	1432003	similarity	NW_005393780.1	1431699	1431879	+	12.9	Target "Motif:Bov-tA1" 2 182
NW_005393780.1	+	1433928	1433968	similarity	NW_005393780.1	1432865	1433963	+	18.9	Target "Motif:BovB" 2668 3769
NW_005393780.1	+	1433928	1433968	similarity	NW_005393780.1	1433965	1434028	+	14.1	Target "Motif:BOV-A2" 51 115
NW_005393780.1	+	1562722	1562809	similarity	NW_005393780.1	1562795	1562954	+	8.8	Target "Motif:Bov-tA3" 9 170
NW_005393780.1	+	1563652	1563727	similarity	NW_005393780.1	1563570	1563667	+	14.3	Target "Motif:Bov-tA2" 35 132
NW_005393780.1	+	1567363	1567467	similarity	NW_005393780.1	1567252	1567423	+	27.9	Target "Motif:MIR" 3 194
NW_005393780.1	-	1356571	1356798	similarity	NW_005393780.1	1356783	1356877	-	30.5	Target "Motif:L1_Art" 2464 2560
NW_005393780.1	-	1356833	1356906	similarity	NW_005393780.1	1356783	1356877	-	30.5	Target "Motif:L1_Art" 2464 2560
NW_005393780.1	-	1368703	1368876	similarity	NW_005393780.1	1368803	1368991	-	14.3	Target "Motif:Bov-tA2" 8 206
NW_005393780.1	-	1369023	1369373	similarity	NW_005393780.1	1369064	1369133	-	26.9	Target "Motif:MIRb" 86 153
NW_005393780.1	-	1370394	1370695	similarity	NW_005393780.1	1370364	1370499	-	36.3	Target "Motif:MER117" 58 195
NW_005393780.1	-	1371500	1371801	similarity	NW_005393780.1	1371470	1371605	-	36.3	Target "Motif:MER117" 58 195
NW_005393780.1	-	1373622	1373771	similarity	NW_005393780.1	1373731	1373828	-	29.5	Target "Motif:L2c" 3289 3384
NW_005393780.1	-	1373780	1374568	similarity	NW_005393780.1	1373731	1373828	-	29.5	Target "Motif:L2c" 3289 3384
NW_005393780.1	-	1380370	1380757	similarity	NW_005393780.1	1380635	1380770	-	27	Target "Motif:L2b" 3243 3387
NW_005393780.1	-	1380764	1381154	similarity	NW_005393780.1	1380635	1380770	-	27	Target "Motif:L2b" 3243 3387
NW_005393780.1	-	1381987	1382204	similarity	NW_005393780.1	1382144	1382188	-	24.4	Target "Motif:MIR3" 157 201
NW_005393780.1	-	1382208	1382422	similarity	NW_005393780.1	1382288	1382332	-	24.4	Target "Motif:MIR3" 157 201
NW_005393780.1	-	1558234	1558324	similarity	NW_005393780.1	1558137	1558255	-	29.3	Target "Motif:MIRc" 44 164
NW_005393780.1	-	1558234	1558324	similarity	NW_005393780.1	1558304	1558315	-	12.1	Target "Motif:BovB" 3836 3847
NW_005393780.1	-	1558234	1558324	similarity	NW_005393780.1	1558316	1558382	-	17.9	Target "Motif:Bov-tA3" 141 207
NW_005393780.1	-	1558382	1558416	similarity	NW_005393780.1	1558316	1558382	-	17.9	Target "Motif:Bov-tA3" 141 207
NW_005393780.1	-	1558382	1558416	similarity	NW_005393780.1	1558383	1559016	-	12.1	Target "Motif:BovB" 3160 3835
NW_005392848.1	+	112272	112322	-	-	-	-	-	-	intergenic
NW_005392848.1	+	112507	112562	-	-	-	-	-	-	intergenic
NW_005392848.1	+	113199	113333	-	-	-	-	-	-	intergenic
NW_005392848.1	+	113355	113387	-	-	-	-	-	-	intergenic
NW_005392848.1	+	113490	113520	-	-	-	-	-	-	intergenic
NW_005392848.1	+	113563	113608	-	-	-	-	-	-	intergenic
NW_005392848.1	+	113862	113906	-	-	-	-	-	-	intergenic
NW_005392848.1	+	113941	113981	-	-	-	-	-	-	intergenic
NW_005392848.1	+	114205	114259	-	-	-	-	-	-	intergenic
NW_005392848.1	+	116750	116795	-	-	-	-	-	-	intergenic
NW_005392848.1	+	116983	117020	-	-	-	-	-	-	intergenic
NW_005392848.1	+	117181	117271	-	-	-	-	-	-	intergenic
NW_005392848.1	+	117518	117620	-	-	-	-	-	-	intergenic
NW_005392848.1	+	118099	118167	-	-	-	-	-	-	intergenic
NW_005392848.1	+	118256	118282	-	-	-	-	-	-	intergenic
NW_005392848.1	+	118398	118438	-	-	-	-	-	-	intergenic
NW_005392848.1	+	156668	156710	-	-	-	-	-	-	intergenic
NW_005392848.1	+	158384	158444	-	-	-	-	-	-	intergenic
NW_005392848.1	+	158925	158996	-	-	-	-	-	-	intergenic
NW_005392848.1	+	159079	159184	-	-	-	-	-	-	intergenic
NW_005392848.1	+	159352	159406	-	-	-	-	-	-	intergenic
NW_005392848.1	+	159634	159681	-	-	-	-	-	-	intergenic
NW_005392848.1	+	160109	160145	-	-	-	-	-	-	intergenic
NW_005392848.1	+	167914	167959	-	-	-	-	-	-	intergenic
NW_005392848.1	+	168291	168367	-	-	-	-	-	-	intergenic
NW_005392848.1	-	111310	111429	-	-	-	-	-	-	intergenic
NW_005392848.1	-	111867	111930	-	-	-	-	-	-	intergenic
NW_005392848.1	-	112225	112322	-	-	-	-	-	-	intergenic
NW_005392848.1	-	112561	112628	-	-	-	-	-	-	intergenic
NW_005392848.1	-	112682	112737	-	-	-	-	-	-	intergenic
NW_005392848.1	-	112744	112783	-	-	-	-	-	-	intergenic
NW_005392848.1	-	113879	113992	-	-	-	-	-	-	intergenic
NW_005392848.1	-	116595	116731	-	-	-	-	-	-	intergenic
NW_005392848.1	-	117038	117069	-	-	-	-	-	-	intergenic
NW_005392848.1	-	118126	118163	-	-	-	-	-	-	intergenic
NW_005392848.1	-	118279	118307	-	-	-	-	-	-	intergenic
NW_005392848.1	-	118312	118373	-	-	-	-	-	-	intergenic
NW_005392848.1	-	154497	154529	-	-	-	-	-	-	intergenic
NW_005392848.1	-	154689	154752	-	-	-	-	-	-	intergenic
NW_005392848.1	-	154771	154912	-	-	-	-	-	-	intergenic
NW_005392848.1	-	154918	154968	-	-	-	-	-	-	intergenic
NW_005392848.1	-	155171	155212	-	-	-	-	-	-	intergenic
NW_005392848.1	-	155314	155373	-	-	-	-	-	-	intergenic
NW_005392848.1	-	155519	155642	-	-	-	-	-	-	intergenic
NW_005392848.1	-	155783	155902	-	-	-	-	-	-	intergenic
NW_005392848.1	-	156754	156826	-	-	-	-	-	-	intergenic
NW_005392848.1	-	157734	157775	-	-	-	-	-	-	intergenic
NW_005392848.1	-	157867	157944	-	-	-	-	-	-	intergenic
NW_005392848.1	-	158373	158429	-	-	-	-	-	-	intergenic
NW_005392848.1	-	166356	166403	-	-	-	-	-	-	intergenic
NW_005392848.1	-	167217	167247	-	-	-	-	-	-	intergenic
NW_005392848.1	-	168032	168099	-	-	-	-	-	-	intergenic
NW_005392972.1	+	121812	121896	-	-	-	-	-	-	intergenic
NW_005392972.1	-	122291	122330	-	-	-	-	-	-	intergenic
NW_005392972.1	-	122797	122829	-	-	-	-	-	-	intergenic
NW_005392972.1	-	123033	123140	-	-	-	-	-	-	intergenic
NW_005393502.1	+	1393511	1393605	-	-	-	-	-	-	intergenic
NW_005393502.1	+	1393609	1393705	-	-	-	-	-	-	intergenic
NW_005393502.1	+	1393724	1393864	-	-	-	-	-	-	intergenic
NW_005393712.1	+	1928001	1928220	-	-	-	-	-	-	intergenic
NW_005393712.1	+	1928530	1928627	-	-	-	-	-	-	intergenic
NW_005393712.1	+	1929049	1929099	-	-	-	-	-	-	intergenic
NW_005393712.1	+	1929102	1929229	-	-	-	-	-	-	intergenic
NW_005393712.1	+	1929343	1929477	-	-	-	-	-	-	intergenic
NW_005393712.1	+	1929664	1929777	-	-	-	-	-	-	intergenic
NW_005393712.1	+	1929788	1929856	-	-	-	-	-	-	intergenic
NW_005393712.1	+	1930259	1930396	-	-	-	-	-	-	intergenic
NW_005393712.1	+	1930461	1930510	-	-	-	-	-	-	intergenic
NW_005393712.1	+	1930621	1930713	-	-	-	-	-	-	intergenic
NW_005393712.1	+	1931029	1931069	-	-	-	-	-	-	intergenic
NW_005393712.1	+	1931181	1931344	-	-	-	-	-	-	intergenic
NW_005393712.1	+	1931438	1931514	-	-	-	-	-	-	intergenic
NW_005393712.1	+	1931521	1931597	-	-	-	-	-	-	intergenic
NW_005393712.1	+	1932084	1932132	-	-	-	-	-	-	intergenic
NW_005393712.1	-	539595	539659	-	-	-	-	-	-	intergenic
NW_005393712.1	-	540577	540758	-	-	-	-	-	-	intergenic
NW_005393712.1	-	541082	541228	-	-	-	-	-	-	intergenic
NW_005393712.1	-	541496	541553	-	-	-	-	-	-	intergenic
NW_005393712.1	-	1874461	1874531	-	-	-	-	-	-	intergenic
NW_005393712.1	-	1874562	1874623	-	-	-	-	-	-	intergenic
NW_005393712.1	-	1874708	1874756	-	-	-	-	-	-	intergenic
NW_005393712.1	-	1874761	1875042	-	-	-	-	-	-	intergenic
NW_005393712.1	-	1875467	1875511	-	-	-	-	-	-	intergenic
NW_005393712.1	-	1875615	1875703	-	-	-	-	-	-	intergenic
NW_005393712.1	-	1875708	1875771	-	-	-	-	-	-	intergenic
NW_005393712.1	-	1875778	1875896	-	-	-	-	-	-	intergenic
NW_005393712.1	-	1875900	1876234	-	-	-	-	-	-	intergenic
NW_005393712.1	-	1876315	1876390	-	-	-	-	-	-	intergenic
NW_005393712.1	-	1876582	1876658	-	-	-	-	-	-	intergenic
NW_005393712.1	-	1876968	1877077	-	-	-	-	-	-	intergenic
NW_005393712.1	-	1877532	1877659	-	-	-	-	-	-	intergenic
NW_005393712.1	-	1877664	1877735	-	-	-	-	-	-	intergenic
NW_005393712.1	-	1877743	1877787	-	-	-	-	-	-	intergenic
NW_005393712.1	-	1877830	1877966	-	-	-	-	-	-	intergenic
NW_005393712.1	-	1879588	1879679	-	-	-	-	-	-	intergenic
NW_005393712.1	-	1879696	1879825	-	-	-	-	-	-	intergenic
NW_005393712.1	-	1879853	1879941	-	-	-	-	-	-	intergenic
NW_005393712.1	-	1879971	1880019	-	-	-	-	-	-	intergenic
NW_005393712.1	-	1880279	1880328	-	-	-	-	-	-	intergenic
NW_005393712.1	-	1883526	1883622	-	-	-	-	-	-	intergenic
NW_005393712.1	-	1884022	1884061	-	-	-	-	-	-	intergenic
NW_005393712.1	-	1892152	1892253	-	-	-	-	-	-	intergenic
NW_005393712.1	-	1892932	1893038	-	-	-	-	-	-	intergenic
NW_005393712.1	-	1893040	1893125	-	-	-	-	-	-	intergenic
NW_005393712.1	-	1894223	1894281	-	-	-	-	-	-	intergenic
NW_005393712.1	-	1894284	1894376	-	-	-	-	-	-	intergenic
NW_005393712.1	-	1894421	1894757	-	-	-	-	-	-	intergenic
NW_005393712.1	-	1894832	1895018	-	-	-	-	-	-	intergenic
NW_005393712.1	-	1895223	1895314	-	-	-	-	-	-	intergenic
NW_005393712.1	-	1907960	1908047	-	-	-	-	-	-	intergenic
NW_005393712.1	-	1908971	1909062	-	-	-	-	-	-	intergenic
NW_005393712.1	-	1909147	1909203	-	-	-	-	-	-	intergenic
NW_005393712.1	-	1909206	1909414	-	-	-	-	-	-	intergenic
NW_005393712.1	-	1909755	1909805	-	-	-	-	-	-	intergenic
NW_005393712.1	-	1909969	1910096	-	-	-	-	-	-	intergenic
NW_005393712.1	-	1910579	1910690	-	-	-	-	-	-	intergenic
NW_005393712.1	-	1911090	1911128	-	-	-	-	-	-	intergenic
NW_005393712.1	-	1911270	1911368	-	-	-	-	-	-	intergenic
NW_005393712.1	-	1911559	1911645	-	-	-	-	-	-	intergenic
NW_005393712.1	-	1911843	1911907	-	-	-	-	-	-	intergenic
NW_005393712.1	-	1925289	1925330	-	-	-	-	-	-	intergenic
NW_005393712.1	-	1926551	1926642	-	-	-	-	-	-	intergenic
NW_005393712.1	-	1926648	1926796	-	-	-	-	-	-	intergenic
NW_005394026.1	-	40131	40165	-	-	-	-	-	-	intergenic
NW_005394026.1	-	41511	41547	-	-	-	-	-	-	intergenic
NW_005394026.1	-	41614	41667	-	-	-	-	-	-	intergenic
NW_005394026.1	-	41909	41977	-	-	-	-	-	-	intergenic
NW_005394026.1	-	42247	42316	-	-	-	-	-	-	intergenic
NW_005392945.1	+	120429	120464	-	-	-	-	-	-	intergenic
NW_005392945.1	+	120591	120627	-	-	-	-	-	-	intergenic
NW_005392945.1	+	120758	120802	-	-	-	-	-	-	intergenic
NW_005392945.1	+	120837	120884	-	-	-	-	-	-	intergenic
NW_005393584.1	+	71863	72031	-	-	-	-	-	-	intergenic
NW_005393584.1	+	72194	72270	-	-	-	-	-	-	intergenic
NW_005393584.1	+	72376	72437	-	-	-	-	-	-	intergenic
NW_005393584.1	-	284947	285018	-	-	-	-	-	-	intergenic
NW_005393584.1	-	285159	285192	-	-	-	-	-	-	intergenic
NW_005393584.1	-	285646	285773	-	-	-	-	-	-	intergenic
NW_005393584.1	-	285883	285982	-	-	-	-	-	-	intergenic
NW_005393584.1	-	286040	286113	-	-	-	-	-	-	intergenic
NW_005393377.1	+	465325	465365	-	-	-	-	-	-	intergenic
NW_005393377.1	+	2760834	2760902	-	-	-	-	-	-	intergenic
NW_005393377.1	+	2761349	2761388	-	-	-	-	-	-	intergenic
NW_005393377.1	+	2761446	2761571	-	-	-	-	-	-	intergenic
NW_005393377.1	+	2761694	2761736	-	-	-	-	-	-	intergenic
NW_005393377.1	+	2761752	2761842	-	-	-	-	-	-	intergenic
NW_005393377.1	+	2761959	2762039	-	-	-	-	-	-	intergenic
NW_005393377.1	+	2762413	2762512	-	-	-	-	-	-	intergenic
NW_005393377.1	+	2762528	2762567	-	-	-	-	-	-	intergenic
NW_005393377.1	+	2762686	2762837	-	-	-	-	-	-	intergenic
NW_005393377.1	-	465551	465602	-	-	-	-	-	-	intergenic
NW_005393377.1	-	465713	465798	-	-	-	-	-	-	intergenic
NW_005393377.1	-	465803	465851	-	-	-	-	-	-	intergenic
NW_005393377.1	-	466082	466190	-	-	-	-	-	-	intergenic
NW_005393377.1	-	466390	466484	-	-	-	-	-	-	intergenic
NW_005393377.1	-	466702	466749	-	-	-	-	-	-	intergenic
NW_005393377.1	-	467062	467117	-	-	-	-	-	-	intergenic
NW_005393377.1	-	467158	467205	-	-	-	-	-	-	intergenic
NW_005393377.1	-	467279	467322	-	-	-	-	-	-	intergenic
NW_005393377.1	-	467392	467562	-	-	-	-	-	-	intergenic
NW_005393377.1	-	467633	467732	-	-	-	-	-	-	intergenic
NW_005393234.1	+	232498	232548	-	-	-	-	-	-	intergenic
NW_005393234.1	+	232552	232760	-	-	-	-	-	-	intergenic
NW_005393234.1	+	232925	232968	-	-	-	-	-	-	intergenic
NW_005393234.1	+	233047	233215	-	-	-	-	-	-	intergenic
NW_005393234.1	+	233282	233463	-	-	-	-	-	-	intergenic
NW_005393234.1	-	232631	232686	-	-	-	-	-	-	intergenic
NW_005393234.1	-	232740	232824	-	-	-	-	-	-	intergenic
NW_005393262.1	+	211709	211773	-	-	-	-	-	-	intergenic
NW_005393262.1	+	212360	212390	-	-	-	-	-	-	intergenic
NW_005393262.1	+	212605	212636	-	-	-	-	-	-	intergenic
NW_005393028.1	+	42975	43065	-	-	-	-	-	-	intergenic
NW_005393028.1	+	43204	43357	-	-	-	-	-	-	intergenic
NW_005393028.1	+	43379	43408	-	-	-	-	-	-	intergenic
NW_005393028.1	+	43455	43504	-	-	-	-	-	-	intergenic
NW_005393028.1	+	44581	44626	-	-	-	-	-	-	intergenic
NW_005393028.1	+	44770	44837	-	-	-	-	-	-	intergenic
NW_005393028.1	+	45552	45593	-	-	-	-	-	-	intergenic
NW_005393028.1	+	45903	46047	-	-	-	-	-	-	intergenic
NW_005393028.1	+	46198	46272	-	-	-	-	-	-	intergenic
NW_005393028.1	+	46280	46324	-	-	-	-	-	-	intergenic
NW_005393028.1	+	46338	46464	-	-	-	-	-	-	intergenic
NW_005393028.1	+	46693	46782	-	-	-	-	-	-	intergenic
NW_005393028.1	+	46902	47010	-	-	-	-	-	-	intergenic
NW_005393028.1	+	223860	223964	-	-	-	-	-	-	intergenic
NW_005393028.1	+	224118	224162	-	-	-	-	-	-	intergenic
NW_005393028.1	+	224437	224566	-	-	-	-	-	-	intergenic
NW_005393028.1	+	224627	224719	-	-	-	-	-	-	intergenic
NW_005393395.1	+	857139	857176	-	-	-	-	-	-	intergenic
NW_005393395.1	+	857329	857376	-	-	-	-	-	-	intergenic
NW_005393395.1	+	858302	858421	-	-	-	-	-	-	intergenic
NW_005393395.1	+	858642	858745	-	-	-	-	-	-	intergenic
NW_005392941.1	+	337992	338166	-	-	-	-	-	-	intergenic
NW_005392941.1	+	338180	338287	-	-	-	-	-	-	intergenic
NW_005392941.1	+	338354	338524	-	-	-	-	-	-	intergenic
NW_005392941.1	+	338527	338603	-	-	-	-	-	-	intergenic
NW_005392941.1	+	338616	338715	-	-	-	-	-	-	intergenic
NW_005392941.1	+	338732	338894	-	-	-	-	-	-	intergenic
NW_005392941.1	+	338933	339006	-	-	-	-	-	-	intergenic
NW_005392941.1	+	339125	339161	-	-	-	-	-	-	intergenic
NW_005393853.1	+	498190	498249	-	-	-	-	-	-	intergenic
NW_005393853.1	+	498529	498621	-	-	-	-	-	-	intergenic
NW_005393853.1	+	498972	499016	-	-	-	-	-	-	intergenic
NW_005393853.1	+	500332	500397	-	-	-	-	-	-	intergenic
NW_005393853.1	-	499054	499086	-	-	-	-	-	-	intergenic
NW_005393621.1	+	1649941	1650008	-	-	-	-	-	-	intergenic
NW_005393621.1	+	1650207	1650256	-	-	-	-	-	-	intergenic
NW_005393621.1	+	1650286	1650435	-	-	-	-	-	-	intergenic
NW_005393621.1	+	1650526	1650679	-	-	-	-	-	-	intergenic
NW_005393621.1	+	1650683	1650757	-	-	-	-	-	-	intergenic
NW_005393621.1	+	1650922	1651032	-	-	-	-	-	-	intergenic
NW_005393621.1	+	1651042	1651239	-	-	-	-	-	-	intergenic
NW_005393621.1	+	1651245	1651353	-	-	-	-	-	-	intergenic
NW_005393621.1	+	1651531	1651617	-	-	-	-	-	-	intergenic
NW_005393621.1	+	1652002	1652105	-	-	-	-	-	-	intergenic
NW_005393621.1	+	1652509	1652566	-	-	-	-	-	-	intergenic
NW_005393361.1	+	61928	62000	-	-	-	-	-	-	intergenic
NW_005393361.1	+	62087	62160	-	-	-	-	-	-	intergenic
NW_005393361.1	+	62162	62251	-	-	-	-	-	-	intergenic
NW_005393361.1	+	62266	62331	-	-	-	-	-	-	intergenic
NW_005393361.1	+	73401	73463	-	-	-	-	-	-	intergenic
NW_005393361.1	+	74375	74442	-	-	-	-	-	-	intergenic
NW_005393361.1	+	74548	74596	-	-	-	-	-	-	intergenic
NW_005393361.1	+	119314	119390	-	-	-	-	-	-	intergenic
NW_005393361.1	+	119478	119597	-	-	-	-	-	-	intergenic
NW_005393361.1	+	119605	119663	-	-	-	-	-	-	intergenic
NW_005393361.1	+	119702	119784	-	-	-	-	-	-	intergenic
NW_005393361.1	+	190438	190677	-	-	-	-	-	-	intergenic
NW_005393361.1	+	190690	190722	-	-	-	-	-	-	intergenic
NW_005393361.1	+	205836	206374	-	-	-	-	-	-	intergenic
NW_005393361.1	+	206378	206457	-	-	-	-	-	-	intergenic
NW_005393361.1	+	206467	206566	-	-	-	-	-	-	intergenic
NW_005393361.1	+	237757	237807	-	-	-	-	-	-	intergenic
NW_005393361.1	+	237814	237989	-	-	-	-	-	-	intergenic
NW_005393361.1	+	238049	238133	-	-	-	-	-	-	intergenic
NW_005393361.1	+	238136	238191	-	-	-	-	-	-	intergenic
NW_005393361.1	+	252370	252470	-	-	-	-	-	-	intergenic
NW_005393361.1	+	252506	252701	-	-	-	-	-	-	intergenic
NW_005393361.1	+	252731	252793	-	-	-	-	-	-	intergenic
NW_005393361.1	+	253715	253795	-	-	-	-	-	-	intergenic
NW_005393361.1	+	253944	254034	-	-	-	-	-	-	intergenic
NW_005393361.1	+	515994	516244	-	-	-	-	-	-	intergenic
NW_005393361.1	+	516261	516312	-	-	-	-	-	-	intergenic
NW_005393361.1	+	516369	516431	-	-	-	-	-	-	intergenic
NW_005393361.1	-	61214	61303	-	-	-	-	-	-	intergenic
NW_005393361.1	-	61324	61433	-	-	-	-	-	-	intergenic
NW_005393361.1	-	61450	61562	-	-	-	-	-	-	intergenic
NW_005393361.1	-	72866	72980	-	-	-	-	-	-	intergenic
NW_005393361.1	-	72992	73109	-	-	-	-	-	-	intergenic
NW_005393361.1	-	118715	118778	-	-	-	-	-	-	intergenic
NW_005393361.1	-	118788	118886	-	-	-	-	-	-	intergenic
NW_005393361.1	-	156045	156108	-	-	-	-	-	-	intergenic
NW_005393361.1	-	156129	156236	-	-	-	-	-	-	intergenic
NW_005393361.1	-	157549	157703	-	-	-	-	-	-	intergenic
NW_005393361.1	-	157746	157923	-	-	-	-	-	-	intergenic
NW_005393361.1	-	157929	158016	-	-	-	-	-	-	intergenic
NW_005393361.1	-	158024	158149	-	-	-	-	-	-	intergenic
NW_005393361.1	-	189788	189851	-	-	-	-	-	-	intergenic
NW_005393361.1	-	189861	189953	-	-	-	-	-	-	intergenic
NW_005393361.1	-	190034	190131	-	-	-	-	-	-	intergenic
NW_005393361.1	-	190139	190168	-	-	-	-	-	-	intergenic
NW_005393361.1	-	270642	270688	-	-	-	-	-	-	intergenic
NW_005393361.1	-	270689	270801	-	-	-	-	-	-	intergenic
NW_005393361.1	-	270830	270920	-	-	-	-	-	-	intergenic
NW_005393361.1	-	271978	272072	-	-	-	-	-	-	intergenic
NW_005393361.1	-	515354	515409	-	-	-	-	-	-	intergenic
NW_005393361.1	-	515432	515630	-	-	-	-	-	-	intergenic
NW_005393361.1	-	515663	515770	-	-	-	-	-	-	intergenic
NW_005393361.1	-	515950	516035	-	-	-	-	-	-	intergenic
NW_005393565.1	-	663417	663449	-	-	-	-	-	-	intergenic
NW_005393565.1	-	664158	664201	-	-	-	-	-	-	intergenic
NW_005393565.1	-	664435	664469	-	-	-	-	-	-	intergenic
NW_005393565.1	-	664517	664609	-	-	-	-	-	-	intergenic
NW_005393565.1	-	664911	665033	-	-	-	-	-	-	intergenic
NW_005393565.1	-	665512	665656	-	-	-	-	-	-	intergenic
NW_005393565.1	-	665657	665736	-	-	-	-	-	-	intergenic
NW_005393565.1	-	665867	665925	-	-	-	-	-	-	intergenic
NW_005393250.1	+	597449	597515	-	-	-	-	-	-	intergenic
NW_005393250.1	-	593923	593998	-	-	-	-	-	-	intergenic
NW_005393250.1	-	594053	594114	-	-	-	-	-	-	intergenic
NW_005393250.1	-	594115	594152	-	-	-	-	-	-	intergenic
NW_005393250.1	-	595069	595124	-	-	-	-	-	-	intergenic
NW_005393250.1	-	595188	595219	-	-	-	-	-	-	intergenic
NW_005393250.1	-	595611	595698	-	-	-	-	-	-	intergenic
NW_005393250.1	-	595775	595835	-	-	-	-	-	-	intergenic
NW_005393250.1	-	595992	596078	-	-	-	-	-	-	intergenic
NW_005393250.1	-	596719	596778	-	-	-	-	-	-	intergenic
NW_005393250.1	-	596885	596918	-	-	-	-	-	-	intergenic
NW_005393250.1	-	597279	597338	-	-	-	-	-	-	intergenic
NW_005393614.1	+	1470770	1470876	-	-	-	-	-	-	intergenic
NW_005393614.1	+	1471114	1471157	-	-	-	-	-	-	intergenic
NW_005393614.1	+	1471476	1471513	-	-	-	-	-	-	intergenic
NW_005393351.1	-	256947	257004	-	-	-	-	-	-	intergenic
NW_005393351.1	-	257074	257140	-	-	-	-	-	-	intergenic
NW_005393351.1	-	257237	257293	-	-	-	-	-	-	intergenic
NW_005393351.1	-	257410	257468	-	-	-	-	-	-	intergenic
NW_005393351.1	-	257527	257704	-	-	-	-	-	-	intergenic
NW_005393351.1	-	257878	257922	-	-	-	-	-	-	intergenic
NW_005393351.1	-	257927	258096	-	-	-	-	-	-	intergenic
NW_005393351.1	-	258186	258268	-	-	-	-	-	-	intergenic
NW_005393351.1	-	258364	258443	-	-	-	-	-	-	intergenic
NW_005393351.1	-	258513	258691	-	-	-	-	-	-	intergenic
NW_005393351.1	-	258717	258776	-	-	-	-	-	-	intergenic
NW_005393351.1	-	258841	259097	-	-	-	-	-	-	intergenic
NW_005393351.1	-	259107	259192	-	-	-	-	-	-	intergenic
NW_005393351.1	-	259208	259384	-	-	-	-	-	-	intergenic
NW_005393351.1	-	259447	259502	-	-	-	-	-	-	intergenic
NW_005393351.1	-	259584	259751	-	-	-	-	-	-	intergenic
NW_005393351.1	-	260292	260438	-	-	-	-	-	-	intergenic
NW_005393267.1	-	299679	299770	-	-	-	-	-	-	intergenic
NW_005393267.1	-	299983	300016	-	-	-	-	-	-	intergenic
NW_005393267.1	-	300831	300893	-	-	-	-	-	-	intergenic
NW_005393267.1	-	301355	301463	-	-	-	-	-	-	intergenic
NW_005393406.1	+	1091478	1091557	-	-	-	-	-	-	intergenic
NW_005393406.1	+	1091676	1091793	-	-	-	-	-	-	intergenic
NW_005393406.1	+	1092305	1092365	-	-	-	-	-	-	intergenic
NW_005393406.1	+	1092378	1092503	-	-	-	-	-	-	intergenic
NW_005393406.1	+	1093010	1093112	-	-	-	-	-	-	intergenic
NW_005393406.1	+	1122846	1122963	-	-	-	-	-	-	intergenic
NW_005393406.1	+	1122966	1123006	-	-	-	-	-	-	intergenic
NW_005393406.1	+	1123082	1123167	-	-	-	-	-	-	intergenic
NW_005393406.1	+	1123268	1123326	-	-	-	-	-	-	intergenic
NW_005393406.1	+	1123680	1123725	-	-	-	-	-	-	intergenic
NW_005393406.1	+	1124234	1124383	-	-	-	-	-	-	intergenic
NW_005393406.1	+	1124884	1124915	-	-	-	-	-	-	intergenic
NW_005393406.1	-	283444	283640	-	-	-	-	-	-	intergenic
NW_005393406.1	-	283805	283862	-	-	-	-	-	-	intergenic
NW_005393406.1	-	285025	285090	-	-	-	-	-	-	intergenic
NW_005393406.1	-	285194	285234	-	-	-	-	-	-	intergenic
NW_005393406.1	-	285388	285471	-	-	-	-	-	-	intergenic
NW_005393406.1	-	285472	285548	-	-	-	-	-	-	intergenic
NW_005393406.1	-	285675	285889	-	-	-	-	-	-	intergenic
NW_005393406.1	-	285915	286211	-	-	-	-	-	-	intergenic
NW_005393406.1	-	286221	286339	-	-	-	-	-	-	intergenic
NW_005393406.1	-	286351	286491	-	-	-	-	-	-	intergenic
NW_005393406.1	-	287024	287364	-	-	-	-	-	-	intergenic
NW_005393406.1	-	287640	287808	-	-	-	-	-	-	intergenic
NW_005393406.1	-	287810	287962	-	-	-	-	-	-	intergenic
NW_005393406.1	-	287966	288062	-	-	-	-	-	-	intergenic
NW_005393406.1	-	288088	288308	-	-	-	-	-	-	intergenic
NW_005393406.1	-	288529	288576	-	-	-	-	-	-	intergenic
NW_005393406.1	-	288672	288762	-	-	-	-	-	-	intergenic
NW_005393406.1	-	288921	289103	-	-	-	-	-	-	intergenic
NW_005393406.1	-	289227	289349	-	-	-	-	-	-	intergenic
NW_005393406.1	-	289842	289946	-	-	-	-	-	-	intergenic
NW_005393406.1	-	1090934	1090964	-	-	-	-	-	-	intergenic
NW_005393406.1	-	1122360	1122490	-	-	-	-	-	-	intergenic
NW_005393406.1	-	1124018	1124100	-	-	-	-	-	-	intergenic
NW_005393406.1	-	1124117	1124157	-	-	-	-	-	-	intergenic
NW_005393406.1	-	1124945	1125006	-	-	-	-	-	-	intergenic
NW_005393406.1	-	1125157	1125199	-	-	-	-	-	-	intergenic
NW_005393406.1	-	1125300	1125350	-	-	-	-	-	-	intergenic
NW_005393406.1	-	1125377	1125417	-	-	-	-	-	-	intergenic
NW_005393406.1	-	2084573	2084656	-	-	-	-	-	-	intergenic
NW_005393406.1	-	2084767	2084902	-	-	-	-	-	-	intergenic
NW_005393406.1	-	2085678	2085836	-	-	-	-	-	-	intergenic
NW_005393406.1	-	2085878	2086008	-	-	-	-	-	-	intergenic
NW_005393406.1	-	2086253	2086353	-	-	-	-	-	-	intergenic
NW_005393406.1	-	2087169	2087286	-	-	-	-	-	-	intergenic
NW_005393406.1	-	2155553	2155679	-	-	-	-	-	-	intergenic
NW_005393406.1	-	2156054	2156095	-	-	-	-	-	-	intergenic
NW_005393406.1	-	2156106	2156453	-	-	-	-	-	-	intergenic
NW_005393406.1	-	2156576	2156650	-	-	-	-	-	-	intergenic
NW_005393406.1	-	2157087	2157122	-	-	-	-	-	-	intergenic
NW_005393406.1	-	2157568	2157645	-	-	-	-	-	-	intergenic
NW_005393843.1	+	763897	763965	-	-	-	-	-	-	intergenic
NW_005393843.1	+	764345	764437	-	-	-	-	-	-	intergenic
NW_005393843.1	+	765616	765736	-	-	-	-	-	-	intergenic
NW_005393843.1	-	764285	764403	-	-	-	-	-	-	intergenic
NW_005393843.1	-	8192409	8192544	-	-	-	-	-	-	intergenic
NW_005393843.1	-	8192617	8192752	-	-	-	-	-	-	intergenic
NW_005393843.1	-	8193246	8193328	-	-	-	-	-	-	intergenic
NW_005393843.1	-	8193388	8193445	-	-	-	-	-	-	intergenic
NW_005393288.1	-	178156	178192	-	-	-	-	-	-	intergenic
NW_005393288.1	-	178326	178417	-	-	-	-	-	-	intergenic
NW_005393288.1	-	178583	178675	-	-	-	-	-	-	intergenic
NW_005393288.1	-	178700	178752	-	-	-	-	-	-	intergenic
NW_005393288.1	-	178782	178839	-	-	-	-	-	-	intergenic
NW_005393288.1	-	179132	179170	-	-	-	-	-	-	intergenic
NW_005393337.1	-	4090005	4090053	-	-	-	-	-	-	intergenic
NW_005393337.1	-	4090376	4090413	-	-	-	-	-	-	intergenic
NW_005393305.1	+	2246487	2246537	-	-	-	-	-	-	intergenic
NW_005393305.1	+	2246921	2247081	-	-	-	-	-	-	intergenic
NW_005393305.1	+	2247291	2247337	-	-	-	-	-	-	intergenic
NW_005393305.1	+	2247687	2247865	-	-	-	-	-	-	intergenic
NW_005393305.1	+	2247866	2247945	-	-	-	-	-	-	intergenic
NW_005393305.1	-	1714471	1714506	-	-	-	-	-	-	intergenic
NW_005393305.1	-	1714544	1714658	-	-	-	-	-	-	intergenic
NW_005393305.1	-	1714790	1714856	-	-	-	-	-	-	intergenic
NW_005393305.1	-	1714871	1714948	-	-	-	-	-	-	intergenic
NW_005393295.1	-	221127	221161	-	-	-	-	-	-	intergenic
NW_005393295.1	-	221177	221214	-	-	-	-	-	-	intergenic
NW_005393295.1	-	221809	221897	-	-	-	-	-	-	intergenic
NW_005393295.1	-	222115	222157	-	-	-	-	-	-	intergenic
NW_005393295.1	-	222212	222321	-	-	-	-	-	-	intergenic
NW_005393099.1	+	140780	140851	-	-	-	-	-	-	intergenic
NW_005393099.1	+	141446	141609	-	-	-	-	-	-	intergenic
NW_005393099.1	+	141684	141778	-	-	-	-	-	-	intergenic
NW_005393099.1	+	141863	141929	-	-	-	-	-	-	intergenic
NW_005393099.1	+	142201	142276	-	-	-	-	-	-	intergenic
NW_005393708.1	+	1670191	1670272	-	-	-	-	-	-	intergenic
NW_005393708.1	+	1670317	1670461	-	-	-	-	-	-	intergenic
NW_005393708.1	+	1670829	1670882	-	-	-	-	-	-	intergenic
NW_005393708.1	+	1670902	1671116	-	-	-	-	-	-	intergenic
NW_005393708.1	+	2070566	2070606	-	-	-	-	-	-	intergenic
NW_005393708.1	+	2070612	2070651	-	-	-	-	-	-	intergenic
NW_005393708.1	+	2071926	2071969	-	-	-	-	-	-	intergenic
NW_005393708.1	+	2072190	2072220	-	-	-	-	-	-	intergenic
NW_005393708.1	+	2072498	2072598	-	-	-	-	-	-	intergenic
NW_005393708.1	+	2072642	2072673	-	-	-	-	-	-	intergenic
NW_005393708.1	+	2072746	2072842	-	-	-	-	-	-	intergenic
NW_005393708.1	+	2072915	2072998	-	-	-	-	-	-	intergenic
NW_005393708.1	+	2073142	2073187	-	-	-	-	-	-	intergenic
NW_005393708.1	+	2073240	2073279	-	-	-	-	-	-	intergenic
NW_005393708.1	-	2070992	2071308	-	-	-	-	-	-	intergenic
NW_005393708.1	-	2071313	2071417	-	-	-	-	-	-	intergenic
NW_005393708.1	-	2071418	2071768	-	-	-	-	-	-	intergenic
NW_005393708.1	-	2071807	2071848	-	-	-	-	-	-	intergenic
NW_005393708.1	-	2071865	2072097	-	-	-	-	-	-	intergenic
NW_005393708.1	-	2072109	2072207	-	-	-	-	-	-	intergenic
NW_005393708.1	-	2072242	2072384	-	-	-	-	-	-	intergenic
NW_005393708.1	-	2072394	2072453	-	-	-	-	-	-	intergenic
NW_005393708.1	-	2072507	2072556	-	-	-	-	-	-	intergenic
NW_005393708.1	-	2072942	2072979	-	-	-	-	-	-	intergenic
NW_005393303.1	-	425199	425262	-	-	-	-	-	-	intergenic
NW_005393303.1	-	425476	425579	-	-	-	-	-	-	intergenic
NW_005393303.1	-	425759	425794	-	-	-	-	-	-	intergenic
NW_005393303.1	-	425833	425915	-	-	-	-	-	-	intergenic
NW_005393303.1	-	426009	426166	-	-	-	-	-	-	intergenic
NW_005393303.1	-	426217	426268	-	-	-	-	-	-	intergenic
NW_005393681.1	+	217407	217472	-	-	-	-	-	-	intergenic
NW_005393681.1	+	218077	218156	-	-	-	-	-	-	intergenic
NW_005393681.1	+	218716	218812	-	-	-	-	-	-	intergenic
NW_005393681.1	+	218992	219089	-	-	-	-	-	-	intergenic
NW_005393681.1	+	219297	219399	-	-	-	-	-	-	intergenic
NW_005393681.1	+	219609	219728	-	-	-	-	-	-	intergenic
NW_005393681.1	+	219944	220050	-	-	-	-	-	-	intergenic
NW_005393681.1	+	220198	220271	-	-	-	-	-	-	intergenic
NW_005393412.1	+	1600328	1600455	-	-	-	-	-	-	intergenic
NW_005393412.1	+	1600904	1600937	-	-	-	-	-	-	intergenic
NW_005393412.1	+	1601537	1601570	-	-	-	-	-	-	intergenic
NW_005393412.1	+	1601904	1601990	-	-	-	-	-	-	intergenic
NW_005393412.1	+	1603046	1603149	-	-	-	-	-	-	intergenic
NW_005393412.1	+	1603189	1603250	-	-	-	-	-	-	intergenic
NW_005393412.1	+	1603323	1603403	-	-	-	-	-	-	intergenic
NW_005393412.1	-	1600346	1600441	-	-	-	-	-	-	intergenic
NW_005393412.1	-	1600886	1600920	-	-	-	-	-	-	intergenic
NW_005393412.1	-	1600958	1601007	-	-	-	-	-	-	intergenic
NW_005393412.1	-	1601180	1601287	-	-	-	-	-	-	intergenic
NW_005393412.1	-	1601337	1601436	-	-	-	-	-	-	intergenic
NW_005393412.1	-	1601591	1601640	-	-	-	-	-	-	intergenic
NW_005393412.1	-	1601813	1601920	-	-	-	-	-	-	intergenic
NW_005393412.1	-	1601929	1601991	-	-	-	-	-	-	intergenic
NW_005393412.1	-	1601997	1602109	-	-	-	-	-	-	intergenic
NW_005393412.1	-	1602113	1602190	-	-	-	-	-	-	intergenic
NW_005393412.1	-	1602191	1602231	-	-	-	-	-	-	intergenic
NW_005393412.1	-	1602763	1602863	-	-	-	-	-	-	intergenic
NW_005393412.1	-	1603097	1603128	-	-	-	-	-	-	intergenic
NW_005393412.1	-	1603248	1603289	-	-	-	-	-	-	intergenic
NW_005392991.1	-	2238723	2238874	-	-	-	-	-	-	intergenic
NW_005392991.1	-	2239151	2239322	-	-	-	-	-	-	intergenic
NW_005392991.1	-	2239355	2239511	-	-	-	-	-	-	intergenic
NW_005392991.1	-	2239512	2239577	-	-	-	-	-	-	intergenic
NW_005392991.1	-	2239582	2239739	-	-	-	-	-	-	intergenic
NW_005392991.1	-	2239740	2240197	-	-	-	-	-	-	intergenic
NW_005392991.1	-	2240200	2240413	-	-	-	-	-	-	intergenic
NW_005392991.1	-	2240419	2240606	-	-	-	-	-	-	intergenic
NW_005392991.1	-	2240646	2240706	-	-	-	-	-	-	intergenic
NW_005392991.1	-	2240844	2240916	-	-	-	-	-	-	intergenic
NW_005392991.1	-	2241911	2242040	-	-	-	-	-	-	intergenic
NW_005392991.1	-	2242209	2242340	-	-	-	-	-	-	intergenic
NW_005393420.1	+	702079	702481	-	-	-	-	-	-	intergenic
NW_005393420.1	+	702511	702559	-	-	-	-	-	-	intergenic
NW_005393420.1	+	702560	702871	-	-	-	-	-	-	intergenic
NW_005393420.1	+	707095	707175	-	-	-	-	-	-	intergenic
NW_005393420.1	+	707243	707398	-	-	-	-	-	-	intergenic
NW_005393420.1	+	707402	707466	-	-	-	-	-	-	intergenic
NW_005393420.1	+	707492	707652	-	-	-	-	-	-	intergenic
NW_005393420.1	+	707653	707791	-	-	-	-	-	-	intergenic
NW_005393420.1	+	707856	707925	-	-	-	-	-	-	intergenic
NW_005393420.1	+	707926	707986	-	-	-	-	-	-	intergenic
NW_005393420.1	+	707987	708428	-	-	-	-	-	-	intergenic
NW_005393420.1	+	708435	708569	-	-	-	-	-	-	intergenic
NW_005393420.1	+	708570	708887	-	-	-	-	-	-	intergenic
NW_005393420.1	+	708958	709084	-	-	-	-	-	-	intergenic
NW_005393420.1	+	709092	709155	-	-	-	-	-	-	intergenic
NW_005393420.1	+	709176	709211	-	-	-	-	-	-	intergenic
NW_005393420.1	+	709246	709310	-	-	-	-	-	-	intergenic
NW_005393420.1	+	709343	709453	-	-	-	-	-	-	intergenic
NW_005393420.1	+	709458	709536	-	-	-	-	-	-	intergenic
NW_005393420.1	+	710026	710103	-	-	-	-	-	-	intergenic
NW_005393420.1	+	710140	710187	-	-	-	-	-	-	intergenic
NW_005393420.1	+	710379	710445	-	-	-	-	-	-	intergenic
NW_005393420.1	+	710446	710503	-	-	-	-	-	-	intergenic
NW_005393841.1	+	39012	39153	-	-	-	-	-	-	intergenic
NW_005393841.1	+	39154	39323	-	-	-	-	-	-	intergenic
NW_005393841.1	+	39324	39533	-	-	-	-	-	-	intergenic
NW_005393841.1	+	39534	39762	-	-	-	-	-	-	intergenic
NW_005393841.1	+	39780	39866	-	-	-	-	-	-	intergenic
NW_005393841.1	+	39890	39942	-	-	-	-	-	-	intergenic
NW_005393841.1	+	41605	41752	-	-	-	-	-	-	intergenic
NW_005393841.1	+	42529	42570	-	-	-	-	-	-	intergenic
NW_005393841.1	+	42923	42963	-	-	-	-	-	-	intergenic
NW_005393841.1	+	43553	43633	-	-	-	-	-	-	intergenic
NW_005393841.1	+	44292	44437	-	-	-	-	-	-	intergenic
NW_005393841.1	+	44594	45236	-	-	-	-	-	-	intergenic
NW_005393841.1	+	45559	45725	-	-	-	-	-	-	intergenic
NW_005393841.1	+	45787	46271	-	-	-	-	-	-	intergenic
NW_005393841.1	+	46272	46552	-	-	-	-	-	-	intergenic
NW_005393841.1	+	46587	46703	-	-	-	-	-	-	intergenic
NW_005393841.1	+	46706	47008	-	-	-	-	-	-	intergenic
NW_005393841.1	+	47089	47145	-	-	-	-	-	-	intergenic
NW_005393841.1	+	47151	47412	-	-	-	-	-	-	intergenic
NW_005393841.1	+	47414	47483	-	-	-	-	-	-	intergenic
NW_005393841.1	+	47505	47779	-	-	-	-	-	-	intergenic
NW_005393841.1	+	49080	49115	-	-	-	-	-	-	intergenic
NW_005393841.1	+	69973	70053	-	-	-	-	-	-	intergenic
NW_005393841.1	+	70056	70200	-	-	-	-	-	-	intergenic
NW_005393841.1	+	71149	71269	-	-	-	-	-	-	intergenic
NW_005393841.1	+	71626	71702	-	-	-	-	-	-	intergenic
NW_005393841.1	+	72656	72705	-	-	-	-	-	-	intergenic
NW_005393841.1	+	73152	73222	-	-	-	-	-	-	intergenic
NW_005393841.1	+	73372	73505	-	-	-	-	-	-	intergenic
NW_005393841.1	+	74180	74282	-	-	-	-	-	-	intergenic
NW_005393841.1	+	74284	74446	-	-	-	-	-	-	intergenic
NW_005393841.1	+	74449	74530	-	-	-	-	-	-	intergenic
NW_005393841.1	+	74720	74750	-	-	-	-	-	-	intergenic
NW_005393841.1	+	74774	74840	-	-	-	-	-	-	intergenic
NW_005393841.1	+	74852	74918	-	-	-	-	-	-	intergenic
NW_005393841.1	+	74941	75000	-	-	-	-	-	-	intergenic
NW_005393416.1	+	767572	767607	-	-	-	-	-	-	intergenic
NW_005393416.1	+	767809	767869	-	-	-	-	-	-	intergenic
NW_005393416.1	+	768980	769096	-	-	-	-	-	-	intergenic
NW_005393416.1	+	769223	769277	-	-	-	-	-	-	intergenic
NW_005393416.1	+	769834	769874	-	-	-	-	-	-	intergenic
NW_005393416.1	+	770436	770483	-	-	-	-	-	-	intergenic
NW_005393416.1	+	770540	770608	-	-	-	-	-	-	intergenic
NW_005393416.1	+	771087	771163	-	-	-	-	-	-	intergenic
NW_005393416.1	-	767633	767668	-	-	-	-	-	-	intergenic
NW_005393416.1	-	770169	770209	-	-	-	-	-	-	intergenic
NW_005393865.1	+	92624	92660	-	-	-	-	-	-	intergenic
NW_005393865.1	+	94019	94062	-	-	-	-	-	-	intergenic
NW_005393865.1	+	95706	95764	-	-	-	-	-	-	intergenic
NW_005393865.1	+	95895	95941	-	-	-	-	-	-	intergenic
NW_005393865.1	+	96146	96220	-	-	-	-	-	-	intergenic
NW_005393865.1	-	3317	3430	-	-	-	-	-	-	intergenic
NW_005393865.1	-	3462	3510	-	-	-	-	-	-	intergenic
NW_005393865.1	-	3621	3711	-	-	-	-	-	-	intergenic
NW_005393865.1	-	3747	3857	-	-	-	-	-	-	intergenic
NW_005393865.1	-	3862	3920	-	-	-	-	-	-	intergenic
NW_005393865.1	-	4103	4406	-	-	-	-	-	-	intergenic
NW_005393865.1	-	5387	5482	-	-	-	-	-	-	intergenic
NW_005393865.1	-	5498	5887	-	-	-	-	-	-	intergenic
NW_005393865.1	-	5919	5961	-	-	-	-	-	-	intergenic
NW_005393865.1	-	6151	6409	-	-	-	-	-	-	intergenic
NW_005393865.1	-	6423	6527	-	-	-	-	-	-	intergenic
NW_005393865.1	-	6581	6682	-	-	-	-	-	-	intergenic
NW_005393865.1	-	7351	7480	-	-	-	-	-	-	intergenic
NW_005393865.1	-	7529	7650	-	-	-	-	-	-	intergenic
NW_005393865.1	-	7654	7881	-	-	-	-	-	-	intergenic
NW_005393865.1	-	7951	8015	-	-	-	-	-	-	intergenic
NW_005393865.1	-	93700	93753	-	-	-	-	-	-	intergenic
NW_005393865.1	-	94804	94835	-	-	-	-	-	-	intergenic
NW_005393865.1	-	95367	95405	-	-	-	-	-	-	intergenic
NW_005393865.1	-	96016	96124	-	-	-	-	-	-	intergenic
NW_005393865.1	-	97015	97097	-	-	-	-	-	-	intergenic
NW_005393976.1	+	44011	44147	-	-	-	-	-	-	intergenic
NW_005393976.1	+	44540	44622	-	-	-	-	-	-	intergenic
NW_005393976.1	+	44626	44743	-	-	-	-	-	-	intergenic
NW_005393976.1	+	44769	44827	-	-	-	-	-	-	intergenic
NW_005393976.1	+	44855	44911	-	-	-	-	-	-	intergenic
NW_005393976.1	+	44937	44995	-	-	-	-	-	-	intergenic
NW_005393976.1	-	44777	44811	-	-	-	-	-	-	intergenic
NW_005393976.1	-	44854	44895	-	-	-	-	-	-	intergenic
NW_005393976.1	-	44945	44979	-	-	-	-	-	-	intergenic
NW_005393957.1	+	8371	8501	-	-	-	-	-	-	intergenic
NW_005393957.1	+	9241	9293	-	-	-	-	-	-	intergenic
NW_005393957.1	+	9853	9938	-	-	-	-	-	-	intergenic
NW_005393957.1	+	10028	10083	-	-	-	-	-	-	intergenic
NW_005393957.1	+	10104	10189	-	-	-	-	-	-	intergenic
NW_005393957.1	+	10206	10274	-	-	-	-	-	-	intergenic
NW_005393957.1	+	10359	10476	-	-	-	-	-	-	intergenic
NW_005393957.1	+	10484	10539	-	-	-	-	-	-	intergenic
NW_005393957.1	+	10944	11077	-	-	-	-	-	-	intergenic
NW_005393957.1	+	11169	11347	-	-	-	-	-	-	intergenic
NW_005393957.1	+	11351	11471	-	-	-	-	-	-	intergenic
NW_005393957.1	+	11480	11613	-	-	-	-	-	-	intergenic
NW_005393957.1	+	12108	12414	-	-	-	-	-	-	intergenic
NW_005393957.1	+	13980	14157	-	-	-	-	-	-	intergenic
NW_005393957.1	+	14256	14295	-	-	-	-	-	-	intergenic
NW_005393957.1	+	14401	14451	-	-	-	-	-	-	intergenic
NW_005393957.1	+	14661	14755	-	-	-	-	-	-	intergenic
NW_005393957.1	+	14905	14994	-	-	-	-	-	-	intergenic
NW_005393957.1	+	15120	15161	-	-	-	-	-	-	intergenic
NW_005393957.1	+	15201	15488	-	-	-	-	-	-	intergenic
NW_005393957.1	+	15859	16025	-	-	-	-	-	-	intergenic
NW_005393957.1	+	16055	16205	-	-	-	-	-	-	intergenic
NW_005393957.1	+	17334	17378	-	-	-	-	-	-	intergenic
NW_005393957.1	+	17385	17427	-	-	-	-	-	-	intergenic
NW_005393957.1	+	17721	17849	-	-	-	-	-	-	intergenic
NW_005393863.1	+	683629	683717	-	-	-	-	-	-	intergenic
NW_005393863.1	+	683806	683890	-	-	-	-	-	-	intergenic
NW_005393863.1	+	684038	684173	-	-	-	-	-	-	intergenic
NW_005393863.1	+	684414	684475	-	-	-	-	-	-	intergenic
NW_005393863.1	+	684663	684699	-	-	-	-	-	-	intergenic
NW_005393863.1	+	684924	685042	-	-	-	-	-	-	intergenic
NW_005393863.1	+	685088	685135	-	-	-	-	-	-	intergenic
NW_005393863.1	+	685305	685439	-	-	-	-	-	-	intergenic
NW_005393863.1	+	685502	685575	-	-	-	-	-	-	intergenic
NW_005393863.1	+	685657	685691	-	-	-	-	-	-	intergenic
NW_005393863.1	+	685748	685834	-	-	-	-	-	-	intergenic
NW_005393863.1	+	685850	685886	-	-	-	-	-	-	intergenic
NW_005393863.1	+	685915	686022	-	-	-	-	-	-	intergenic
NW_005393863.1	+	686036	686162	-	-	-	-	-	-	intergenic
NW_005393863.1	+	686168	686218	-	-	-	-	-	-	intergenic
NW_005393863.1	+	686285	686394	-	-	-	-	-	-	intergenic
NW_005393863.1	+	686670	686835	-	-	-	-	-	-	intergenic
NW_005393863.1	+	686840	686906	-	-	-	-	-	-	intergenic
NW_005393863.1	+	686977	687099	-	-	-	-	-	-	intergenic
NW_005393863.1	+	687296	687397	-	-	-	-	-	-	intergenic
NW_005393863.1	-	681688	681899	-	-	-	-	-	-	intergenic
NW_005393863.1	-	682798	682872	-	-	-	-	-	-	intergenic
NW_005393863.1	-	683415	683546	-	-	-	-	-	-	intergenic
NW_005393863.1	-	683598	683687	-	-	-	-	-	-	intergenic
NW_005393863.1	-	683701	683857	-	-	-	-	-	-	intergenic
NW_005393863.1	-	683958	684003	-	-	-	-	-	-	intergenic
NW_005393863.1	-	684016	684091	-	-	-	-	-	-	intergenic
NW_005393863.1	-	684092	684156	-	-	-	-	-	-	intergenic
NW_005393863.1	-	684157	684210	-	-	-	-	-	-	intergenic
NW_005393863.1	-	684413	684486	-	-	-	-	-	-	intergenic
NW_005393863.1	-	684512	684679	-	-	-	-	-	-	intergenic
NW_005393863.1	-	684718	684778	-	-	-	-	-	-	intergenic
NW_005393863.1	-	684850	684897	-	-	-	-	-	-	intergenic
NW_005393863.1	-	685035	685109	-	-	-	-	-	-	intergenic
NW_005393863.1	-	685217	685282	-	-	-	-	-	-	intergenic
NW_005393863.1	-	685283	685411	-	-	-	-	-	-	intergenic
NW_005393863.1	-	685499	685576	-	-	-	-	-	-	intergenic
NW_005393863.1	-	685587	685631	-	-	-	-	-	-	intergenic
NW_005393863.1	-	685894	685938	-	-	-	-	-	-	intergenic
NW_005393863.1	-	686064	686154	-	-	-	-	-	-	intergenic
NW_005393863.1	-	686155	686188	-	-	-	-	-	-	intergenic
NW_005393863.1	-	686217	686264	-	-	-	-	-	-	intergenic
NW_005393863.1	-	686393	686453	-	-	-	-	-	-	intergenic
NW_005393863.1	-	686459	686516	-	-	-	-	-	-	intergenic
NW_005393863.1	-	686533	686597	-	-	-	-	-	-	intergenic
NW_005393863.1	-	686606	686712	-	-	-	-	-	-	intergenic
NW_005393863.1	-	686725	686893	-	-	-	-	-	-	intergenic
NW_005393863.1	-	686967	686996	-	-	-	-	-	-	intergenic
NW_005393863.1	-	687133	687180	-	-	-	-	-	-	intergenic
NW_005393863.1	-	687338	687380	-	-	-	-	-	-	intergenic
NW_005393863.1	-	688250	688336	-	-	-	-	-	-	intergenic
NW_005393527.1	+	70485	70523	-	-	-	-	-	-	intergenic
NW_005393527.1	+	70765	70801	-	-	-	-	-	-	intergenic
NW_005393527.1	+	71099	71132	-	-	-	-	-	-	intergenic
NW_005393527.1	+	71239	71285	-	-	-	-	-	-	intergenic
NW_005393527.1	+	71423	71465	-	-	-	-	-	-	intergenic
NW_005393527.1	+	73097	73149	-	-	-	-	-	-	intergenic
NW_005393527.1	+	81322	81368	-	-	-	-	-	-	intergenic
NW_005393527.1	+	83897	83943	-	-	-	-	-	-	intergenic
NW_005393527.1	+	86507	86573	-	-	-	-	-	-	intergenic
NW_005393527.1	+	86592	86635	-	-	-	-	-	-	intergenic
NW_005393527.1	+	87325	87382	-	-	-	-	-	-	intergenic
NW_005393527.1	+	87534	87562	-	-	-	-	-	-	intergenic
NW_005393527.1	+	87580	87657	-	-	-	-	-	-	intergenic
NW_005393527.1	+	87669	87840	-	-	-	-	-	-	intergenic
NW_005393527.1	+	88261	88343	-	-	-	-	-	-	intergenic
NW_005393527.1	+	93071	93160	-	-	-	-	-	-	intergenic
NW_005393527.1	+	94072	94170	-	-	-	-	-	-	intergenic
NW_005393527.1	+	94185	94258	-	-	-	-	-	-	intergenic
NW_005393527.1	-	72890	72918	-	-	-	-	-	-	intergenic
NW_005393527.1	-	73377	73430	-	-	-	-	-	-	intergenic
NW_005393527.1	-	82739	82773	-	-	-	-	-	-	intergenic
NW_005393527.1	-	82935	82998	-	-	-	-	-	-	intergenic
NW_005393527.1	-	83017	83064	-	-	-	-	-	-	intergenic
NW_005393527.1	-	83174	83283	-	-	-	-	-	-	intergenic
NW_005393527.1	-	83297	83339	-	-	-	-	-	-	intergenic
NW_005393527.1	-	83411	83452	-	-	-	-	-	-	intergenic
NW_005393527.1	-	83555	83614	-	-	-	-	-	-	intergenic
NW_005393527.1	-	83638	83752	-	-	-	-	-	-	intergenic
NW_005393527.1	-	83803	83885	-	-	-	-	-	-	intergenic
NW_005393527.1	-	84058	84108	-	-	-	-	-	-	intergenic
NW_005393527.1	-	84343	84386	-	-	-	-	-	-	intergenic
NW_005393527.1	-	84771	84803	-	-	-	-	-	-	intergenic
NW_005393527.1	-	86232	86262	-	-	-	-	-	-	intergenic
NW_005393527.1	-	86457	86552	-	-	-	-	-	-	intergenic
NW_005393527.1	-	86686	86725	-	-	-	-	-	-	intergenic
NW_005393527.1	-	94084	94155	-	-	-	-	-	-	intergenic
NW_005393828.1	+	716254	716321	-	-	-	-	-	-	intergenic
NW_005393828.1	+	716532	716573	-	-	-	-	-	-	intergenic
NW_005393828.1	-	712156	712235	-	-	-	-	-	-	intergenic
NW_005393828.1	-	712475	712545	-	-	-	-	-	-	intergenic
NW_005393828.1	-	712554	712666	-	-	-	-	-	-	intergenic
NW_005393828.1	-	712889	713039	-	-	-	-	-	-	intergenic
NW_005393828.1	-	713054	713191	-	-	-	-	-	-	intergenic
NW_005393828.1	-	713332	713566	-	-	-	-	-	-	intergenic
NW_005393828.1	-	713569	713675	-	-	-	-	-	-	intergenic
NW_005393828.1	-	713720	713916	-	-	-	-	-	-	intergenic
NW_005393828.1	-	713922	714064	-	-	-	-	-	-	intergenic
NW_005393828.1	-	714081	714248	-	-	-	-	-	-	intergenic
NW_005393828.1	-	714253	714340	-	-	-	-	-	-	intergenic
NW_005393828.1	-	714366	714425	-	-	-	-	-	-	intergenic
NW_005393828.1	-	714426	714824	-	-	-	-	-	-	intergenic
NW_005393828.1	-	714920	715093	-	-	-	-	-	-	intergenic
NW_005393828.1	-	715144	715299	-	-	-	-	-	-	intergenic
NW_005393828.1	-	715307	715579	-	-	-	-	-	-	intergenic
NW_005393828.1	-	715684	716091	-	-	-	-	-	-	intergenic
NW_005393828.1	-	716112	716362	-	-	-	-	-	-	intergenic
NW_005393093.1	+	204811	204852	-	-	-	-	-	-	intergenic
NW_005393093.1	+	205546	205629	-	-	-	-	-	-	intergenic
NW_005393093.1	-	204463	204501	-	-	-	-	-	-	intergenic
NW_005393093.1	-	205055	205096	-	-	-	-	-	-	intergenic
NW_005393968.1	+	872025	872074	-	-	-	-	-	-	intergenic
NW_005393968.1	+	872771	872893	-	-	-	-	-	-	intergenic
NW_005393968.1	+	873846	873894	-	-	-	-	-	-	intergenic
NW_005393968.1	+	873898	874046	-	-	-	-	-	-	intergenic
NW_005393968.1	+	874914	875056	-	-	-	-	-	-	intergenic
NW_005393968.1	+	875098	875200	-	-	-	-	-	-	intergenic
NW_005393968.1	+	875987	876117	-	-	-	-	-	-	intergenic
NW_005393772.1	+	386812	386845	-	-	-	-	-	-	intergenic
NW_005393772.1	+	387405	387436	-	-	-	-	-	-	intergenic
NW_005393772.1	+	387542	387582	-	-	-	-	-	-	intergenic
NW_005393772.1	+	387676	387728	-	-	-	-	-	-	intergenic
NW_005393772.1	+	388704	388742	-	-	-	-	-	-	intergenic
NW_005393398.1	-	382353	382430	-	-	-	-	-	-	intergenic
NW_005393398.1	-	382481	382553	-	-	-	-	-	-	intergenic
NW_005393398.1	-	382863	382916	-	-	-	-	-	-	intergenic
NW_005393398.1	-	382926	382961	-	-	-	-	-	-	intergenic
NW_005393748.1	+	750675	750816	-	-	-	-	-	-	intergenic
NW_005393748.1	+	750832	750907	-	-	-	-	-	-	intergenic
NW_005393748.1	+	751076	751228	-	-	-	-	-	-	intergenic
NW_005393748.1	+	751553	751590	-	-	-	-	-	-	intergenic
NW_005393748.1	+	751723	751816	-	-	-	-	-	-	intergenic
NW_005393748.1	-	667206	667318	-	-	-	-	-	-	intergenic
NW_005393748.1	-	669955	670032	-	-	-	-	-	-	intergenic
NW_005393748.1	-	670751	670794	-	-	-	-	-	-	intergenic
NW_005393748.1	-	670876	670911	-	-	-	-	-	-	intergenic
NW_005393748.1	-	750677	750762	-	-	-	-	-	-	intergenic
NW_005393960.1	-	1228653	1228727	-	-	-	-	-	-	intergenic
NW_005393960.1	-	1228859	1228902	-	-	-	-	-	-	intergenic
NW_005393960.1	-	1228987	1229087	-	-	-	-	-	-	intergenic
NW_005393960.1	-	1229130	1229208	-	-	-	-	-	-	intergenic
NW_005393960.1	-	1229220	1229284	-	-	-	-	-	-	intergenic
NW_005393077.1	+	385741	385822	-	-	-	-	-	-	intergenic
NW_005393077.1	+	385880	385978	-	-	-	-	-	-	intergenic
NW_005393077.1	+	386036	386114	-	-	-	-	-	-	intergenic
NW_005393077.1	-	385541	385623	-	-	-	-	-	-	intergenic
NW_005393077.1	-	385793	385855	-	-	-	-	-	-	intergenic
NW_005393470.1	-	208738	208804	-	-	-	-	-	-	intergenic
NW_005393396.1	+	3429168	3429311	-	-	-	-	-	-	intergenic
NW_005393396.1	+	3429320	3429371	-	-	-	-	-	-	intergenic
NW_005393396.1	+	3429515	3429589	-	-	-	-	-	-	intergenic
NW_005393186.1	+	834914	835022	-	-	-	-	-	-	intergenic
NW_005393186.1	+	835122	835177	-	-	-	-	-	-	intergenic
NW_005393186.1	+	835207	835327	-	-	-	-	-	-	intergenic
NW_005393186.1	+	835382	835411	-	-	-	-	-	-	intergenic
NW_005393186.1	+	835565	835630	-	-	-	-	-	-	intergenic
NW_005393186.1	+	1944331	1944471	-	-	-	-	-	-	intergenic
NW_005393186.1	+	1945189	1945256	-	-	-	-	-	-	intergenic
NW_005393186.1	+	1945403	1945509	-	-	-	-	-	-	intergenic
NW_005393186.1	+	1945554	1945649	-	-	-	-	-	-	intergenic
NW_005393186.1	+	1945823	1945927	-	-	-	-	-	-	intergenic
NW_005393186.1	+	1945939	1945978	-	-	-	-	-	-	intergenic
NW_005393186.1	+	1945988	1946029	-	-	-	-	-	-	intergenic
NW_005393186.1	+	1946149	1946253	-	-	-	-	-	-	intergenic
NW_005393186.1	+	1946304	1946494	-	-	-	-	-	-	intergenic
NW_005393186.1	+	1946495	1946702	-	-	-	-	-	-	intergenic
NW_005393186.1	+	1946883	1946941	-	-	-	-	-	-	intergenic
NW_005393186.1	+	1947320	1947366	-	-	-	-	-	-	intergenic
NW_005393186.1	+	1947414	1947448	-	-	-	-	-	-	intergenic
NW_005393186.1	+	3225486	3225538	-	-	-	-	-	-	intergenic
NW_005393186.1	-	3167078	3167236	-	-	-	-	-	-	intergenic
NW_005393186.1	-	3167256	3167333	-	-	-	-	-	-	intergenic
NW_005393186.1	-	3167338	3167397	-	-	-	-	-	-	intergenic
NW_005393186.1	-	3221010	3221081	-	-	-	-	-	-	intergenic
NW_005393186.1	-	3221503	3221555	-	-	-	-	-	-	intergenic
NW_005393186.1	-	3221560	3221605	-	-	-	-	-	-	intergenic
NW_005393186.1	-	3221773	3221897	-	-	-	-	-	-	intergenic
NW_005393186.1	-	3222242	3222316	-	-	-	-	-	-	intergenic
NW_005393186.1	-	3222511	3222593	-	-	-	-	-	-	intergenic
NW_005393186.1	-	3222604	3222708	-	-	-	-	-	-	intergenic
NW_005393186.1	-	3222720	3222771	-	-	-	-	-	-	intergenic
NW_005393186.1	-	3222830	3223060	-	-	-	-	-	-	intergenic
NW_005393186.1	-	3223218	3223307	-	-	-	-	-	-	intergenic
NW_005393186.1	-	3223308	3223351	-	-	-	-	-	-	intergenic
NW_005393186.1	-	3223847	3224018	-	-	-	-	-	-	intergenic
NW_005393186.1	-	3224030	3224136	-	-	-	-	-	-	intergenic
NW_005393186.1	-	3224166	3224232	-	-	-	-	-	-	intergenic
NW_005393186.1	-	3224250	3224351	-	-	-	-	-	-	intergenic
NW_005393186.1	-	3224402	3224451	-	-	-	-	-	-	intergenic
NW_005393186.1	-	3225053	3225108	-	-	-	-	-	-	intergenic
NW_005393186.1	-	3225244	3225273	-	-	-	-	-	-	intergenic
NW_005393186.1	-	3225280	3225405	-	-	-	-	-	-	intergenic
NW_005393186.1	-	3225460	3225592	-	-	-	-	-	-	intergenic
NW_005393186.1	-	3225691	3225785	-	-	-	-	-	-	intergenic
NW_005393186.1	-	3225977	3226034	-	-	-	-	-	-	intergenic
NW_005393186.1	-	3226278	3226352	-	-	-	-	-	-	intergenic
NW_005393186.1	-	3226750	3226800	-	-	-	-	-	-	intergenic
NW_005393186.1	-	3226822	3226932	-	-	-	-	-	-	intergenic
NW_005393186.1	-	3226969	3227007	-	-	-	-	-	-	intergenic
NW_005393186.1	-	3227044	3227128	-	-	-	-	-	-	intergenic
NW_005393999.1	+	513767	513802	-	-	-	-	-	-	intergenic
NW_005393999.1	+	514019	514091	-	-	-	-	-	-	intergenic
NW_005393999.1	+	514164	514292	-	-	-	-	-	-	intergenic
NW_005393999.1	+	514605	514710	-	-	-	-	-	-	intergenic
NW_005393999.1	+	514928	514969	-	-	-	-	-	-	intergenic
NW_005393999.1	+	515224	515319	-	-	-	-	-	-	intergenic
NW_005393999.1	+	515633	515728	-	-	-	-	-	-	intergenic
NW_005393999.1	+	517839	517948	-	-	-	-	-	-	intergenic
NW_005393999.1	+	519040	519077	-	-	-	-	-	-	intergenic
NW_005393999.1	+	519081	519205	-	-	-	-	-	-	intergenic
NW_005393999.1	+	519248	519300	-	-	-	-	-	-	intergenic
NW_005393999.1	+	519350	519387	-	-	-	-	-	-	intergenic
NW_005393999.1	+	519552	519731	-	-	-	-	-	-	intergenic
NW_005393999.1	+	519776	519902	-	-	-	-	-	-	intergenic
NW_005393999.1	+	519916	520010	-	-	-	-	-	-	intergenic
NW_005393999.1	+	520410	520480	-	-	-	-	-	-	intergenic
NW_005393999.1	+	520670	521011	-	-	-	-	-	-	intergenic
NW_005393999.1	-	513755	513830	-	-	-	-	-	-	intergenic
NW_005393999.1	-	514138	514278	-	-	-	-	-	-	intergenic
NW_005393999.1	-	514530	514614	-	-	-	-	-	-	intergenic
NW_005393999.1	-	514746	514803	-	-	-	-	-	-	intergenic
NW_005393999.1	-	514991	515036	-	-	-	-	-	-	intergenic
NW_005393999.1	-	515223	515292	-	-	-	-	-	-	intergenic
NW_005393999.1	-	515380	515513	-	-	-	-	-	-	intergenic
NW_005393999.1	-	515514	515554	-	-	-	-	-	-	intergenic
NW_005393999.1	-	515557	515588	-	-	-	-	-	-	intergenic
NW_005393999.1	-	515591	515635	-	-	-	-	-	-	intergenic
NW_005393999.1	-	515708	515741	-	-	-	-	-	-	intergenic
NW_005393999.1	-	515888	516017	-	-	-	-	-	-	intergenic
NW_005393999.1	-	516164	516194	-	-	-	-	-	-	intergenic
NW_005393999.1	-	517771	517945	-	-	-	-	-	-	intergenic
NW_005393999.1	-	517961	518148	-	-	-	-	-	-	intergenic
NW_005393999.1	-	518317	518382	-	-	-	-	-	-	intergenic
NW_005393999.1	-	518509	518617	-	-	-	-	-	-	intergenic
NW_005393999.1	-	518672	518702	-	-	-	-	-	-	intergenic
NW_005393999.1	-	518704	518799	-	-	-	-	-	-	intergenic
NW_005393999.1	-	518800	518862	-	-	-	-	-	-	intergenic
NW_005393999.1	-	518991	519064	-	-	-	-	-	-	intergenic
NW_005393999.1	-	519094	519130	-	-	-	-	-	-	intergenic
NW_005393999.1	-	519168	519227	-	-	-	-	-	-	intergenic
NW_005393999.1	-	519519	519660	-	-	-	-	-	-	intergenic
NW_005393999.1	-	519790	519862	-	-	-	-	-	-	intergenic
NW_005393999.1	-	519955	519984	-	-	-	-	-	-	intergenic
NW_005392900.1	+	2262515	2262576	-	-	-	-	-	-	intergenic
NW_005392900.1	+	2262755	2262843	-	-	-	-	-	-	intergenic
[truncated: 2,762 more rows]
