# Supplementary material for: Identification and verification of potential piRNAs from domesticated yak testis
Source: Reproduction. 2017 Nov 3;155(2):117–27. doi: 10.1530/REP-17-0592 (PMC5763474; doi:10.1530/REP-17-0592)
Supplement: Supporting Table 4 [file rep-155-117-t004.xlsx]

## Sheet: Sheet1
Supplementary Table 4 - KEGG gene pathway analysis.
#chrom_piRNAloc	strand	start	end	type	Fun_region_Chrom	start	end	strand	score	comment	Name	Definition	GO		KO	Pathway
NW_005392848.1	-	156651	156714	similarity	NW_005392848.1	156401	156652	-	2.7	Target "Motif:BovB" 3517 3833	-	-	GO:0003964~RNA-directed DNA polymerase activity;		-	-
NW_005393502.1	+	1394340	1394393	similarity	NW_005393502.1	1394202	1394494	+	14	Target "Motif:CHR-2B" 2 316	-	-	GO:0001843~neural tube closure;GO:0004252~serine-type endopeptidase activity;GO:0019897~extrinsic component of plasma membrane;GO:0030216~keratinocyte differentiation;GO:0060672~epithelial cell morphogenesis involved in placental branching;GO:0070062~extracellular exosome;		-	-
NW_005393712.1	-	1910691	1910726	similarity	NW_005393712.1	1910706	1910927	-	11.3	Target "Motif:Bov-tA1" 1 224	-	-	GO:0005215~transporter activity;GO:0016020~membrane;GO:0055085~transmembrane transport;		-	-
NW_005392945.1	-	120535	120591	gene	NW_005392945.1	120330	123258	-	.	ID=gene1217;Name=ZNF214;Dbxref=GeneID:102286147;gbkey=Gene;gene=ZNF214;part=1%2F1	KRAB	KRAB domain-containing zinc finger protein	GO:0003676~nucleic acid binding;GO:0003677~DNA binding;GO:0003700~transcription factor activity, sequence-specific DNA binding;GO:0005622~intracellular;GO:0005634~nucleus;GO:0006351~transcription, DNA-templated;GO:0006355~regulation of transcription, DNA-templated;GO:0046872~metal ion binding;		K09228	-
NW_005392945.1	-	120826	120911	gene	NW_005392945.1	120330	123258	-	.	ID=gene1217;Name=ZNF214;Dbxref=GeneID:102286147;gbkey=Gene;gene=ZNF214;part=1%2F1	KRAB	KRAB domain-containing zinc finger protein	GO:0003676~nucleic acid binding;GO:0003677~DNA binding;GO:0003700~transcription factor activity, sequence-specific DNA binding;GO:0005622~intracellular;GO:0005634~nucleus;GO:0006351~transcription, DNA-templated;GO:0006355~regulation of transcription, DNA-templated;GO:0046872~metal ion binding;		K09228	-
NW_005392945.1	-	121483	121662	gene	NW_005392945.1	120330	123258	-	.	ID=gene1217;Name=ZNF214;Dbxref=GeneID:102286147;gbkey=Gene;gene=ZNF214;part=1%2F1	KRAB	KRAB domain-containing zinc finger protein	GO:0003676~nucleic acid binding;GO:0003677~DNA binding;GO:0003700~transcription factor activity, sequence-specific DNA binding;GO:0005622~intracellular;GO:0005634~nucleus;GO:0006351~transcription, DNA-templated;GO:0006355~regulation of transcription, DNA-templated;GO:0046872~metal ion binding;		K09228	-
NW_005393262.1	-	211694	211726	gene	NW_005393262.1	140775	316030	-	.	ID=gene4660;Name=ITGA1;Dbxref=GeneID:102281967;gbkey=Gene;gene=ITGA1;part=1%2F1	ITGA1	integrin alpha 1	GO:0000187~activation of MAPK activity;GO:0001669~acrosomal vesicle;GO:0005886~plasma membrane;GO:0005925~focal adhesion;GO:0007155~cell adhesion;GO:0007160~cell-matrix adhesion;GO:0007229~integrin-mediated signaling pathway;GO:0008285~negative regulation of cell proliferation;GO:0009897~external side of plasma membrane;GO:0009986~cell surface;GO:0016020~membrane;GO:0019903~protein phosphatase bi…		K06480	ko04151~PI3K-Akt signaling pathway;ko04510~Focal adhesion;ko04512~ECM-receptor interaction;ko04640~Hematopoietic cell lineage;ko04810~Regulation of actin cytoskeleton;ko05410~Hypertrophic cardiomyopathy (HCM);ko05412~Arrhythmogenic right ventricular cardiomyopathy (ARVC);ko05414~Dilated cardiomyopathy;
NW_005393262.1	-	211952	211991	gene	NW_005393262.1	140775	316030	-	.	ID=gene4660;Name=ITGA1;Dbxref=GeneID:102281967;gbkey=Gene;gene=ITGA1;part=1%2F1	ITGA1	integrin alpha 1	GO:0000187~activation of MAPK activity;GO:0001669~acrosomal vesicle;GO:0005886~plasma membrane;GO:0005925~focal adhesion;GO:0007155~cell adhesion;GO:0007160~cell-matrix adhesion;GO:0007229~integrin-mediated signaling pathway;GO:0008285~negative regulation of cell proliferation;GO:0009897~external side of plasma membrane;GO:0009986~cell surface;GO:0016020~membrane;GO:0019903~protein phosphatase bi…		K06480	ko04151~PI3K-Akt signaling pathway;ko04510~Focal adhesion;ko04512~ECM-receptor interaction;ko04640~Hematopoietic cell lineage;ko04810~Regulation of actin cytoskeleton;ko05410~Hypertrophic cardiomyopathy (HCM);ko05412~Arrhythmogenic right ventricular cardiomyopathy (ARVC);ko05414~Dilated cardiomyopathy;
NW_005393028.1	+	222452	222488	gene	NW_005393028.1	219605	223852	+	.	ID=gene2264;Name=ZNF689;Dbxref=GeneID:102280916;gbkey=Gene;gene=ZNF689;part=1%2F1	KRAB	KRAB domain-containing zinc finger protein	GO:0003676~nucleic acid binding;GO:0003677~DNA binding;GO:0003700~transcription factor activity, sequence-specific DNA binding;GO:0005622~intracellular;GO:0005634~nucleus;GO:0006351~transcription, DNA-templated;GO:0006355~regulation of transcription, DNA-templated;GO:0007010~cytoskeleton organization;GO:0022604~regulation of cell morphogenesis;GO:0035914~skeletal muscle cell differentiation;GO:00…		K09228	-
NW_005393028.1	+	222785	222902	gene	NW_005393028.1	219605	223852	+	.	ID=gene2264;Name=ZNF689;Dbxref=GeneID:102280916;gbkey=Gene;gene=ZNF689;part=1%2F1	KRAB	KRAB domain-containing zinc finger protein	GO:0003676~nucleic acid binding;GO:0003677~DNA binding;GO:0003700~transcription factor activity, sequence-specific DNA binding;GO:0005622~intracellular;GO:0005634~nucleus;GO:0006351~transcription, DNA-templated;GO:0006355~regulation of transcription, DNA-templated;GO:0007010~cytoskeleton organization;GO:0022604~regulation of cell morphogenesis;GO:0035914~skeletal muscle cell differentiation;GO:00…		K09228	-
NW_005393028.1	+	223157	223191	gene	NW_005393028.1	219605	223852	+	.	ID=gene2264;Name=ZNF689;Dbxref=GeneID:102280916;gbkey=Gene;gene=ZNF689;part=1%2F1	KRAB	KRAB domain-containing zinc finger protein	GO:0003676~nucleic acid binding;GO:0003677~DNA binding;GO:0003700~transcription factor activity, sequence-specific DNA binding;GO:0005622~intracellular;GO:0005634~nucleus;GO:0006351~transcription, DNA-templated;GO:0006355~regulation of transcription, DNA-templated;GO:0007010~cytoskeleton organization;GO:0022604~regulation of cell morphogenesis;GO:0035914~skeletal muscle cell differentiation;GO:00…		K09228	-
NW_005393028.1	+	223268	223371	gene	NW_005393028.1	219605	223852	+	.	ID=gene2264;Name=ZNF689;Dbxref=GeneID:102280916;gbkey=Gene;gene=ZNF689;part=1%2F1	KRAB	KRAB domain-containing zinc finger protein	GO:0003676~nucleic acid binding;GO:0003677~DNA binding;GO:0003700~transcription factor activity, sequence-specific DNA binding;GO:0005622~intracellular;GO:0005634~nucleus;GO:0006351~transcription, DNA-templated;GO:0006355~regulation of transcription, DNA-templated;GO:0007010~cytoskeleton organization;GO:0022604~regulation of cell morphogenesis;GO:0035914~skeletal muscle cell differentiation;GO:00…		K09228	-
NW_005393853.1	+	499124	499192	similarity	NW_005393853.1	499149	499303	+	28.4	Target "Motif:MER52-int" 3628 3782	-	-	GO:0003676~nucleic acid binding;GO:0003964~RNA-directed DNA polymerase activity;GO:0004190~aspartic-type endopeptidase activity;GO:0004523~RNA-DNA hybrid ribonuclease activity;GO:0006310~DNA recombination;GO:0015074~DNA integration;GO:0046718~viral entry into host cell;GO:0075713~establishment of integrated proviral latency;		-	-
NW_005393843.1	+	765758	765943	similarity	NW_005393843.1	765917	766015	+	12.1	Target "Motif:BovB" 3669 3768	-	-	GO:0003964~RNA-directed DNA polymerase activity;		-	-
NW_005393099.1	-	23946	24014	gene	NW_005393099.1	4820	42999	-	.	ID=gene2977;Name=LOC102269876;Dbxref=GeneID:102269876;gbkey=Gene;gene=LOC102269876;part=1%2F1;pseudo=true	KRAB	KRAB domain-containing zinc finger protein	GO:0003676~nucleic acid binding;GO:0003677~DNA binding;GO:0003700~transcription factor activity, sequence-specific DNA binding;GO:0005634~nucleus;GO:0006351~transcription, DNA-templated;GO:0006355~regulation of transcription, DNA-templated;GO:0046872~metal ion binding;		K09228	-
NW_005393099.1	-	23946	24014	similarity	NW_005393099.1	23838	24468	-	32.1	Target "Motif:MER52-int" 3518 4155	-	-	GO:0003677~DNA binding;GO:0003887~DNA-directed DNA polymerase activity;GO:0003964~RNA-directed DNA polymerase activity;GO:0004190~aspartic-type endopeptidase activity;GO:0004523~RNA-DNA hybrid ribonuclease activity;GO:0005198~structural molecule activity;GO:0006310~DNA recombination;GO:0008270~zinc ion binding;GO:0015074~DNA integration;GO:0019013~viral nucleocapsid;GO:0039657~suppression by viru…		-	-
NW_005393099.1	-	24042	24110	gene	NW_005393099.1	4820	42999	-	.	ID=gene2977;Name=LOC102269876;Dbxref=GeneID:102269876;gbkey=Gene;gene=LOC102269876;part=1%2F1;pseudo=true	KRAB	KRAB domain-containing zinc finger protein	GO:0003676~nucleic acid binding;GO:0003677~DNA binding;GO:0003700~transcription factor activity, sequence-specific DNA binding;GO:0005634~nucleus;GO:0006351~transcription, DNA-templated;GO:0006355~regulation of transcription, DNA-templated;GO:0046872~metal ion binding;		K09228	-
NW_005393099.1	-	24042	24110	similarity	NW_005393099.1	23838	24468	-	32.1	Target "Motif:MER52-int" 3518 4155	-	-	GO:0003677~DNA binding;GO:0003887~DNA-directed DNA polymerase activity;GO:0003964~RNA-directed DNA polymerase activity;GO:0004190~aspartic-type endopeptidase activity;GO:0004523~RNA-DNA hybrid ribonuclease activity;GO:0005198~structural molecule activity;GO:0006310~DNA recombination;GO:0008270~zinc ion binding;GO:0015074~DNA integration;GO:0019013~viral nucleocapsid;GO:0039657~suppression by viru…		-	-
NW_005393099.1	-	24414	24446	gene	NW_005393099.1	4820	42999	-	.	ID=gene2977;Name=LOC102269876;Dbxref=GeneID:102269876;gbkey=Gene;gene=LOC102269876;part=1%2F1;pseudo=true	KRAB	KRAB domain-containing zinc finger protein	GO:0003676~nucleic acid binding;GO:0003677~DNA binding;GO:0003700~transcription factor activity, sequence-specific DNA binding;GO:0005634~nucleus;GO:0006351~transcription, DNA-templated;GO:0006355~regulation of transcription, DNA-templated;GO:0046872~metal ion binding;		K09228	-
NW_005393099.1	-	24414	24446	similarity	NW_005393099.1	23838	24468	-	32.1	Target "Motif:MER52-int" 3518 4155	-	-	GO:0003677~DNA binding;GO:0003887~DNA-directed DNA polymerase activity;GO:0003964~RNA-directed DNA polymerase activity;GO:0004190~aspartic-type endopeptidase activity;GO:0004523~RNA-DNA hybrid ribonuclease activity;GO:0005198~structural molecule activity;GO:0006310~DNA recombination;GO:0008270~zinc ion binding;GO:0015074~DNA integration;GO:0019013~viral nucleocapsid;GO:0039657~suppression by viru…		-	-
NW_005393099.1	-	25361	25449	gene	NW_005393099.1	4820	42999	-	.	ID=gene2977;Name=LOC102269876;Dbxref=GeneID:102269876;gbkey=Gene;gene=LOC102269876;part=1%2F1;pseudo=true	KRAB	KRAB domain-containing zinc finger protein	GO:0003676~nucleic acid binding;GO:0003677~DNA binding;GO:0003700~transcription factor activity, sequence-specific DNA binding;GO:0005634~nucleus;GO:0006351~transcription, DNA-templated;GO:0006355~regulation of transcription, DNA-templated;GO:0046872~metal ion binding;		K09228	-
NW_005393099.1	-	25456	25553	gene	NW_005393099.1	4820	42999	-	.	ID=gene2977;Name=LOC102269876;Dbxref=GeneID:102269876;gbkey=Gene;gene=LOC102269876;part=1%2F1;pseudo=true	KRAB	KRAB domain-containing zinc finger protein	GO:0003676~nucleic acid binding;GO:0003677~DNA binding;GO:0003700~transcription factor activity, sequence-specific DNA binding;GO:0005634~nucleus;GO:0006351~transcription, DNA-templated;GO:0006355~regulation of transcription, DNA-templated;GO:0046872~metal ion binding;		K09228	-
NW_005392991.1	+	2240183	2240225	gene	NW_005392991.1	2239066	2240514	+	.	ID=gene1856;Name=LOC102278482;Dbxref=GeneID:102278482;gbkey=Gene;gene=LOC102278482;part=1%2F1;pseudo=true	-	-	GO:0005576~extracellular region;GO:0005783~endoplasmic reticulum;		-	-
NW_005393420.1	+	703285	703335	similarity	NW_005393420.1	703159	704653	+	12.7	Target "Motif:BovB" 774 2378	-	-	GO:0005634~nucleus;GO:0005737~cytoplasm;		-	-
NW_005393420.1	+	703441	703513	similarity	NW_005393420.1	703159	704653	+	12.7	Target "Motif:BovB" 774 2378	-	-	GO:0005634~nucleus;GO:0005737~cytoplasm;		-	-
NW_005393420.1	+	703522	703609	similarity	NW_005393420.1	703159	704653	+	12.7	Target "Motif:BovB" 774 2378	-	-	GO:0005634~nucleus;GO:0005737~cytoplasm;		-	-
NW_005393420.1	+	703617	703727	similarity	NW_005393420.1	703159	704653	+	12.7	Target "Motif:BovB" 774 2378	-	-	GO:0005634~nucleus;GO:0005737~cytoplasm;		-	-
NW_005393420.1	+	703788	703857	similarity	NW_005393420.1	703159	704653	+	12.7	Target "Motif:BovB" 774 2378	-	-	GO:0005634~nucleus;GO:0005737~cytoplasm;		-	-
NW_005393420.1	+	703975	704015	similarity	NW_005393420.1	703159	704653	+	12.7	Target "Motif:BovB" 774 2378	-	-	GO:0005634~nucleus;GO:0005737~cytoplasm;		-	-
NW_005393420.1	+	704161	704212	similarity	NW_005393420.1	703159	704653	+	12.7	Target "Motif:BovB" 774 2378	-	-	GO:0005634~nucleus;GO:0005737~cytoplasm;		-	-
NW_005393416.1	+	770919	770957	similarity	NW_005393416.1	770821	771028	+	29.5	Target "Motif:MER52-int" 5677 5888	-	-	GO:0003676~nucleic acid binding;GO:0003964~RNA-directed DNA polymerase activity;GO:0004190~aspartic-type endopeptidase activity;GO:0004523~RNA-DNA hybrid ribonuclease activity;GO:0006310~DNA recombination;GO:0015074~DNA integration;GO:0046718~viral entry into host cell;GO:0075713~establishment of integrated proviral latency;		-	-
NW_005393865.1	-	4499	4899	similarity	NW_005393865.1	4875	5067	-	12.2	Target "Motif:Bov-tA2" 1 204	-	-	GO:0005737~cytoplasm;GO:0005829~cytosol;GO:0006457~protein folding;GO:0010608~posttranscriptional regulation of gene expression;GO:0019887~protein kinase regulator activity;GO:0031072~heat shock protein binding;GO:0050821~protein stabilization;GO:0051082~unfolded protein binding;GO:0051087~chaperone binding;GO:0060334~regulation of interferon-gamma-mediated signaling pathway;GO:0060338~regulation…		-	-
NW_005393527.1	+	93983	94032	similarity	NW_005393527.1	93897	94003	+	14.9	Target "Motif:BovB" 3642 3749	-	-	GO:0016021~integral component of membrane;GO:0016192~vesicle-mediated transport;		-	-
NW_005393772.1	+	388306	388344	similarity	NW_005393772.1	388208	388650	+	31.7	Target "Motif:ERVL-B4-int" 2231 2741	-	-	GO:0004190~aspartic-type endopeptidase activity;		-	-
NW_005393186.1	-	3167499	3167540	similarity	NW_005393186.1	3167525	3167709	-	11.9	Target "Motif:Bov-tA2" 5 204	-	-	GO:0005737~cytoplasm;GO:0005829~cytosol;GO:0006457~protein folding;GO:0010608~posttranscriptional regulation of gene expression;GO:0019887~protein kinase regulator activity;GO:0031072~heat shock protein binding;GO:0050821~protein stabilization;GO:0051082~unfolded protein binding;GO:0051087~chaperone binding;GO:0060334~regulation of interferon-gamma-mediated signaling pathway;GO:0060338~regulation…		-	-
NW_005393186.1	-	3168720	3168759	gene	NW_005393186.1	3168647	3175219	-	.	ID=gene3814;Name=PNPO;Dbxref=GeneID:102279043;gbkey=Gene;gene=PNPO;part=1%2F1	pdxH, PNPO	pyridoxamine 5'-phosphate oxidase	GO:0004733~pyridoxamine-phosphate oxidase activity;GO:0005654~nucleoplasm;GO:0005737~cytoplasm;GO:0008615~pyridoxine biosynthetic process;GO:0010181~FMN binding;GO:0042823~pyridoxal phosphate biosynthetic process;GO:0070062~extracellular exosome;GO:1903146~regulation of mitophagy;		K00275	ko00750~Vitamin B6 metabolism;
NW_005393186.1	-	3168764	3168846	gene	NW_005393186.1	3168647	3175219	-	.	ID=gene3814;Name=PNPO;Dbxref=GeneID:102279043;gbkey=Gene;gene=PNPO;part=1%2F1	pdxH, PNPO	pyridoxamine 5'-phosphate oxidase	GO:0004733~pyridoxamine-phosphate oxidase activity;GO:0005654~nucleoplasm;GO:0005737~cytoplasm;GO:0008615~pyridoxine biosynthetic process;GO:0010181~FMN binding;GO:0042823~pyridoxal phosphate biosynthetic process;GO:0070062~extracellular exosome;GO:1903146~regulation of mitophagy;		K00275	ko00750~Vitamin B6 metabolism;
NW_005393186.1	-	3168894	3168938	gene	NW_005393186.1	3168647	3175219	-	.	ID=gene3814;Name=PNPO;Dbxref=GeneID:102279043;gbkey=Gene;gene=PNPO;part=1%2F1	pdxH, PNPO	pyridoxamine 5'-phosphate oxidase	GO:0004733~pyridoxamine-phosphate oxidase activity;GO:0005654~nucleoplasm;GO:0005737~cytoplasm;GO:0008615~pyridoxine biosynthetic process;GO:0010181~FMN binding;GO:0042823~pyridoxal phosphate biosynthetic process;GO:0070062~extracellular exosome;GO:1903146~regulation of mitophagy;		K00275	ko00750~Vitamin B6 metabolism;
NW_005393186.1	-	3168968	3169004	gene	NW_005393186.1	3168647	3175219	-	.	ID=gene3814;Name=PNPO;Dbxref=GeneID:102279043;gbkey=Gene;gene=PNPO;part=1%2F1	pdxH, PNPO	pyridoxamine 5'-phosphate oxidase	GO:0004733~pyridoxamine-phosphate oxidase activity;GO:0005654~nucleoplasm;GO:0005737~cytoplasm;GO:0008615~pyridoxine biosynthetic process;GO:0010181~FMN binding;GO:0042823~pyridoxal phosphate biosynthetic process;GO:0070062~extracellular exosome;GO:1903146~regulation of mitophagy;		K00275	ko00750~Vitamin B6 metabolism;
NW_005393186.1	-	3170175	3170216	gene	NW_005393186.1	3168647	3175219	-	.	ID=gene3814;Name=PNPO;Dbxref=GeneID:102279043;gbkey=Gene;gene=PNPO;part=1%2F1	pdxH, PNPO	pyridoxamine 5'-phosphate oxidase	GO:0004733~pyridoxamine-phosphate oxidase activity;GO:0005654~nucleoplasm;GO:0005737~cytoplasm;GO:0008615~pyridoxine biosynthetic process;GO:0010181~FMN binding;GO:0042823~pyridoxal phosphate biosynthetic process;GO:0070062~extracellular exosome;GO:1903146~regulation of mitophagy;		K00275	ko00750~Vitamin B6 metabolism;
NW_005393884.1	+	115586	115632	similarity	NW_005393884.1	115561	116532	+	32.8	Target "Motif:Tigger10" 130 1110	-	-	GO:0003677~DNA binding;GO:0005634~nucleus;		-	-
NW_005393884.1	+	115859	115940	similarity	NW_005393884.1	115561	116532	+	32.8	Target "Motif:Tigger10" 130 1110	-	-	GO:0003677~DNA binding;GO:0005634~nucleus;		-	-
NW_005392896.1	-	605731	605928	gene	NW_005392896.1	605591	606860	-	.	ID=gene729;Name=UBB;Dbxref=GeneID:102266974;gbkey=Gene;gene=UBB;part=1%2F1	UBB	ubiquitin B	GO:0005634~nucleus;GO:0005737~cytoplasm;GO:0007141~male meiosis I;GO:0007144~female meiosis I;GO:0008585~female gonad development;GO:0010992~ubiquitin homeostasis;GO:0021888~hypothalamus gonadotrophin-releasing hormone neuron development;GO:0060613~fat pad development;GO:0072520~seminiferous tubule development;GO:0097009~energy homeostasis;		K04551	ko05012~Parkinson's disease;
NW_005392896.1	-	605957	606038	gene	NW_005392896.1	605591	606860	-	.	ID=gene729;Name=UBB;Dbxref=GeneID:102266974;gbkey=Gene;gene=UBB;part=1%2F1	UBB	ubiquitin B	GO:0005634~nucleus;GO:0005737~cytoplasm;GO:0007141~male meiosis I;GO:0007144~female meiosis I;GO:0008585~female gonad development;GO:0010992~ubiquitin homeostasis;GO:0021888~hypothalamus gonadotrophin-releasing hormone neuron development;GO:0060613~fat pad development;GO:0072520~seminiferous tubule development;GO:0097009~energy homeostasis;		K04551	ko05012~Parkinson's disease;
NW_005392896.1	-	606050	606100	gene	NW_005392896.1	605591	606860	-	.	ID=gene729;Name=UBB;Dbxref=GeneID:102266974;gbkey=Gene;gene=UBB;part=1%2F1	UBB	ubiquitin B	GO:0005634~nucleus;GO:0005737~cytoplasm;GO:0007141~male meiosis I;GO:0007144~female meiosis I;GO:0008585~female gonad development;GO:0010992~ubiquitin homeostasis;GO:0021888~hypothalamus gonadotrophin-releasing hormone neuron development;GO:0060613~fat pad development;GO:0072520~seminiferous tubule development;GO:0097009~energy homeostasis;		K04551	ko05012~Parkinson's disease;
NW_005392896.1	-	606795	606880	gene	NW_005392896.1	605591	606860	-	.	ID=gene729;Name=UBB;Dbxref=GeneID:102266974;gbkey=Gene;gene=UBB;part=1%2F1	UBB	ubiquitin B	GO:0005634~nucleus;GO:0005737~cytoplasm;GO:0007141~male meiosis I;GO:0007144~female meiosis I;GO:0008585~female gonad development;GO:0010992~ubiquitin homeostasis;GO:0021888~hypothalamus gonadotrophin-releasing hormone neuron development;GO:0060613~fat pad development;GO:0072520~seminiferous tubule development;GO:0097009~energy homeostasis;		K04551	ko05012~Parkinson's disease;
NW_005392896.1	-	800389	800454	gene	NW_005392896.1	800425	828314	-	.	ID=gene734;Name=TTC19;Dbxref=GeneID:102276871;gbkey=Gene;gene=TTC19;part=1%2F1	TTC19	tetratricopeptide repeat protein 19, mitochondrial	GO:0005739~mitochondrion;GO:0005743~mitochondrial inner membrane;GO:0034551~mitochondrial respiratory chain complex III assembly;		K18169	-
NW_005392896.1	-	801793	801863	gene	NW_005392896.1	800425	828314	-	.	ID=gene734;Name=TTC19;Dbxref=GeneID:102276871;gbkey=Gene;gene=TTC19;part=1%2F1	TTC19	tetratricopeptide repeat protein 19, mitochondrial	GO:0005739~mitochondrion;GO:0005743~mitochondrial inner membrane;GO:0034551~mitochondrial respiratory chain complex III assembly;		K18169	-
NW_005392896.1	-	801877	801916	gene	NW_005392896.1	800425	828314	-	.	ID=gene734;Name=TTC19;Dbxref=GeneID:102276871;gbkey=Gene;gene=TTC19;part=1%2F1	TTC19	tetratricopeptide repeat protein 19, mitochondrial	GO:0005739~mitochondrion;GO:0005743~mitochondrial inner membrane;GO:0034551~mitochondrial respiratory chain complex III assembly;		K18169	-
NW_005393017.1	+	684029	684086	gene	NW_005393017.1	683574	700431	+	.	ID=gene2122;Name=DNAJB12;Dbxref=GeneID:102285027;gbkey=Gene;gene=DNAJB12;part=1%2F1	DNAJB12	DnaJ homolog subfamily B member 12	GO:0016020~membrane;GO:0016021~integral component of membrane;		K09518	ko04141~Protein processing in endoplasmic reticulum;
NW_005393017.1	+	684740	684776	gene	NW_005393017.1	683574	700431	+	.	ID=gene2122;Name=DNAJB12;Dbxref=GeneID:102285027;gbkey=Gene;gene=DNAJB12;part=1%2F1	DNAJB12	DnaJ homolog subfamily B member 12	GO:0016020~membrane;GO:0016021~integral component of membrane;		K09518	ko04141~Protein processing in endoplasmic reticulum;
NW_005393017.1	+	684975	685094	gene	NW_005393017.1	683574	700431	+	.	ID=gene2122;Name=DNAJB12;Dbxref=GeneID:102285027;gbkey=Gene;gene=DNAJB12;part=1%2F1	DNAJB12	DnaJ homolog subfamily B member 12	GO:0016020~membrane;GO:0016021~integral component of membrane;		K09518	ko04141~Protein processing in endoplasmic reticulum;
NW_005393017.1	+	685158	685250	gene	NW_005393017.1	683574	700431	+	.	ID=gene2122;Name=DNAJB12;Dbxref=GeneID:102285027;gbkey=Gene;gene=DNAJB12;part=1%2F1	DNAJB12	DnaJ homolog subfamily B member 12	GO:0016020~membrane;GO:0016021~integral component of membrane;		K09518	ko04141~Protein processing in endoplasmic reticulum;
NW_005393017.1	+	685265	685472	gene	NW_005393017.1	683574	700431	+	.	ID=gene2122;Name=DNAJB12;Dbxref=GeneID:102285027;gbkey=Gene;gene=DNAJB12;part=1%2F1	DNAJB12	DnaJ homolog subfamily B member 12	GO:0016020~membrane;GO:0016021~integral component of membrane;		K09518	ko04141~Protein processing in endoplasmic reticulum;
NW_005393017.1	+	685515	685576	gene	NW_005393017.1	683574	700431	+	.	ID=gene2122;Name=DNAJB12;Dbxref=GeneID:102285027;gbkey=Gene;gene=DNAJB12;part=1%2F1	DNAJB12	DnaJ homolog subfamily B member 12	GO:0016020~membrane;GO:0016021~integral component of membrane;		K09518	ko04141~Protein processing in endoplasmic reticulum;
NW_005393017.1	+	685675	685724	gene	NW_005393017.1	683574	700431	+	.	ID=gene2122;Name=DNAJB12;Dbxref=GeneID:102285027;gbkey=Gene;gene=DNAJB12;part=1%2F1	DNAJB12	DnaJ homolog subfamily B member 12	GO:0016020~membrane;GO:0016021~integral component of membrane;		K09518	ko04141~Protein processing in endoplasmic reticulum;
NW_005393017.1	+	685897	686185	gene	NW_005393017.1	683574	700431	+	.	ID=gene2122;Name=DNAJB12;Dbxref=GeneID:102285027;gbkey=Gene;gene=DNAJB12;part=1%2F1	DNAJB12	DnaJ homolog subfamily B member 12	GO:0016020~membrane;GO:0016021~integral component of membrane;		K09518	ko04141~Protein processing in endoplasmic reticulum;
NW_005393017.1	+	686198	686475	gene	NW_005393017.1	683574	700431	+	.	ID=gene2122;Name=DNAJB12;Dbxref=GeneID:102285027;gbkey=Gene;gene=DNAJB12;part=1%2F1	DNAJB12	DnaJ homolog subfamily B member 12	GO:0016020~membrane;GO:0016021~integral component of membrane;		K09518	ko04141~Protein processing in endoplasmic reticulum;
NW_005393017.1	+	686632	686706	gene	NW_005393017.1	683574	700431	+	.	ID=gene2122;Name=DNAJB12;Dbxref=GeneID:102285027;gbkey=Gene;gene=DNAJB12;part=1%2F1	DNAJB12	DnaJ homolog subfamily B member 12	GO:0016020~membrane;GO:0016021~integral component of membrane;		K09518	ko04141~Protein processing in endoplasmic reticulum;
NW_005393017.1	+	686853	687016	gene	NW_005393017.1	683574	700431	+	.	ID=gene2122;Name=DNAJB12;Dbxref=GeneID:102285027;gbkey=Gene;gene=DNAJB12;part=1%2F1	DNAJB12	DnaJ homolog subfamily B member 12	GO:0016020~membrane;GO:0016021~integral component of membrane;		K09518	ko04141~Protein processing in endoplasmic reticulum;
NW_005393017.1	+	688060	688166	gene	NW_005393017.1	683574	700431	+	.	ID=gene2122;Name=DNAJB12;Dbxref=GeneID:102285027;gbkey=Gene;gene=DNAJB12;part=1%2F1	DNAJB12	DnaJ homolog subfamily B member 12	GO:0016020~membrane;GO:0016021~integral component of membrane;		K09518	ko04141~Protein processing in endoplasmic reticulum;
NW_005393017.1	+	688220	688255	gene	NW_005393017.1	683574	700431	+	.	ID=gene2122;Name=DNAJB12;Dbxref=GeneID:102285027;gbkey=Gene;gene=DNAJB12;part=1%2F1	DNAJB12	DnaJ homolog subfamily B member 12	GO:0016020~membrane;GO:0016021~integral component of membrane;		K09518	ko04141~Protein processing in endoplasmic reticulum;
NW_005393067.1	-	1420918	1420972	similarity	NW_005393067.1	1420379	1420931	-	15.8	Target "Motif:Tigger1" 1688 2251	-	-	GO:0003677~DNA binding;GO:0005634~nucleus;		-	-
NW_005392976.1	-	1424698	1424773	gene	NW_005392976.1	1424514	1466167	-	.	ID=gene1647;Name=BLMH;Dbxref=GeneID:102273666;gbkey=Gene;gene=BLMH;part=1%2F1	E3.4.22.40, pepC	bleomycin hydrolase	GO:0004177~aminopeptidase activity;GO:0004197~cysteine-type endopeptidase activity;GO:0005654~nucleoplasm;GO:0005737~cytoplasm;GO:0009636~response to toxic substance;GO:0042493~response to drug;GO:0070062~extracellular exosome;		K01372	-
NW_005392976.1	-	1424887	1424917	gene	NW_005392976.1	1424514	1466167	-	.	ID=gene1647;Name=BLMH;Dbxref=GeneID:102273666;gbkey=Gene;gene=BLMH;part=1%2F1	E3.4.22.40, pepC	bleomycin hydrolase	GO:0004177~aminopeptidase activity;GO:0004197~cysteine-type endopeptidase activity;GO:0005654~nucleoplasm;GO:0005737~cytoplasm;GO:0009636~response to toxic substance;GO:0042493~response to drug;GO:0070062~extracellular exosome;		K01372	-
NW_005392976.1	-	1424953	1425082	gene	NW_005392976.1	1424514	1466167	-	.	ID=gene1647;Name=BLMH;Dbxref=GeneID:102273666;gbkey=Gene;gene=BLMH;part=1%2F1	E3.4.22.40, pepC	bleomycin hydrolase	GO:0004177~aminopeptidase activity;GO:0004197~cysteine-type endopeptidase activity;GO:0005654~nucleoplasm;GO:0005737~cytoplasm;GO:0009636~response to toxic substance;GO:0042493~response to drug;GO:0070062~extracellular exosome;		K01372	-
NW_005392976.1	-	1425124	1425312	gene	NW_005392976.1	1424514	1466167	-	.	ID=gene1647;Name=BLMH;Dbxref=GeneID:102273666;gbkey=Gene;gene=BLMH;part=1%2F1	E3.4.22.40, pepC	bleomycin hydrolase	GO:0004177~aminopeptidase activity;GO:0004197~cysteine-type endopeptidase activity;GO:0005654~nucleoplasm;GO:0005737~cytoplasm;GO:0009636~response to toxic substance;GO:0042493~response to drug;GO:0070062~extracellular exosome;		K01372	-
NW_005392976.1	-	1425372	1425483	gene	NW_005392976.1	1424514	1466167	-	.	ID=gene1647;Name=BLMH;Dbxref=GeneID:102273666;gbkey=Gene;gene=BLMH;part=1%2F1	E3.4.22.40, pepC	bleomycin hydrolase	GO:0004177~aminopeptidase activity;GO:0004197~cysteine-type endopeptidase activity;GO:0005654~nucleoplasm;GO:0005737~cytoplasm;GO:0009636~response to toxic substance;GO:0042493~response to drug;GO:0070062~extracellular exosome;		K01372	-
NW_005393020.1	+	1169315	1169369	similarity	NW_005393020.1	1169207	1169398	+	33.3	Target "Motif:MER52-int" 3628 3819	-	-	GO:0003676~nucleic acid binding;GO:0003964~RNA-directed DNA polymerase activity;GO:0004190~aspartic-type endopeptidase activity;GO:0004523~RNA-DNA hybrid ribonuclease activity;GO:0006310~DNA recombination;GO:0015074~DNA integration;GO:0046718~viral entry into host cell;GO:0075713~establishment of integrated proviral latency;		-	-
NW_005393020.1	+	1169750	1169783	gene	NW_005393020.1	1169527	1175505	+	.	ID=gene2146;Name=LOC102274814;Dbxref=GeneID:102274814;gbkey=Gene;gene=LOC102274814;part=1%2F1;pseudo=true	-	-	GO:0019031~viral envelope;		-	-
NW_005393020.1	+	1170158	1170197	gene	NW_005393020.1	1169527	1175505	+	.	ID=gene2146;Name=LOC102274814;Dbxref=GeneID:102274814;gbkey=Gene;gene=LOC102274814;part=1%2F1;pseudo=true	-	-	GO:0019031~viral envelope;		-	-
NW_005393020.1	+	1171549	1171618	gene	NW_005393020.1	1169527	1175505	+	.	ID=gene2146;Name=LOC102274814;Dbxref=GeneID:102274814;gbkey=Gene;gene=LOC102274814;part=1%2F1;pseudo=true	-	-	GO:0019031~viral envelope;		-	-
NW_005393020.1	+	1171961	1172039	gene	NW_005393020.1	1169527	1175505	+	.	ID=gene2146;Name=LOC102274814;Dbxref=GeneID:102274814;gbkey=Gene;gene=LOC102274814;part=1%2F1;pseudo=true	-	-	GO:0019031~viral envelope;		-	-
NW_005392841.1	+	899175	899250	gene	NW_005392841.1	898676	899334	+	.	ID=gene207;Name=PGP;Dbxref=GeneID:102266314;gbkey=Gene;gene=PGP;part=1%2F1	PGP, PGLP	phosphoglycolate phosphatase	GO:0000287~magnesium ion binding;GO:0004725~protein tyrosine phosphatase activity;GO:0005975~carbohydrate metabolic process;GO:0008967~phosphoglycolate phosphatase activity;GO:0098519~nucleotide phosphatase activity, acting on free nucleotides;		K19269	ko00630~Glyoxylate and dicarboxylate metabolism;ko01200~Carbon metabolism;
NW_005393029.1	-	2225611	2225705	gene	NW_005393029.1	2224233	2242214	-	.	ID=gene2364;Name=SAMD11;Dbxref=GeneID:102267268;gbkey=Gene;gene=SAMD11;part=1%2F1	-	-	GO:0000122~negative regulation of transcription from RNA polymerase II promoter;GO:0005634~nucleus;GO:0032093~SAM domain binding;GO:0042731~PH domain binding;GO:0043621~protein self-association;		-	-
NW_005393631.1	-	2111018	2111102	similarity	NW_005393631.1	2111079	2111283	-	14.6	Target "Motif:Bov-tA2" 5 209	-	-	GO:0009446~putrescine biosynthetic process;GO:0009447~putrescine catabolic process;GO:0046203~spermidine catabolic process;GO:0046208~spermine catabolic process;GO:0046592~polyamine oxidase activity;GO:1901307~positive regulation of spermidine biosynthetic process;		-	-
NW_005393162.1	-	1951822	1951927	gene	NW_005393162.1	1937057	2010720	-	.	ID=gene3595;Name=ANKDD1B;Dbxref=GeneID:102272926;gbkey=Gene;gene=ANKDD1B;part=1%2F1	-	-	GO:0007165~signal transduction;		-	-
NW_005393162.1	-	1952127	1952168	gene	NW_005393162.1	1937057	2010720	-	.	ID=gene3595;Name=ANKDD1B;Dbxref=GeneID:102272926;gbkey=Gene;gene=ANKDD1B;part=1%2F1	-	-	GO:0007165~signal transduction;		-	-
NW_005393478.1	+	8777	8825	similarity	NW_005393478.1	8690	8796	+	15.9	Target "Motif:BovB" 3642 3749	-	-	GO:0016021~integral component of membrane;GO:0016192~vesicle-mediated transport;		-	-
NW_005392958.1	+	322039	322131	similarity	NW_005392958.1	322125	322331	+	16.6	Target "Motif:Bov-tA2" 7 206	-	-	GO:0005545~1-phosphatidylinositol binding;GO:0005886~plasma membrane;GO:0005905~coated pit;GO:0007268~synaptic transmission;GO:0030136~clathrin-coated vesicle;GO:0048268~clathrin coat assembly;GO:2000369~regulation of clathrin-mediated endocytosis;		-	-
NW_005392958.1	+	322293	322435	similarity	NW_005392958.1	322125	322331	+	16.6	Target "Motif:Bov-tA2" 7 206	-	-	GO:0005545~1-phosphatidylinositol binding;GO:0005886~plasma membrane;GO:0005905~coated pit;GO:0007268~synaptic transmission;GO:0030136~clathrin-coated vesicle;GO:0048268~clathrin coat assembly;GO:2000369~regulation of clathrin-mediated endocytosis;		-	-
NW_005393269.1	-	857610	857654	similarity	NW_005393269.1	857631	857818	-	13.9	Target "Motif:Bov-tA2" 10 198	-	-	GO:0001518~voltage-gated sodium channel complex;GO:0005248~voltage-gated sodium channel activity;		-	-
NW_005393269.1	-	859478	859553	gene	NW_005393269.1	859292	860282	-	.	ID=gene4734;Name=LOC102276814;Dbxref=GeneID:102276814;gbkey=Gene;gene=LOC102276814;part=1%2F1;pseudo=true	FTSJ1, TRM7	tRNA (cytidine32/guanosine34-2'-O)-methyltransferase	GO:0002128~tRNA nucleoside ribose methylation;GO:0002181~cytoplasmic translation;GO:0005737~cytoplasm;GO:0008175~tRNA methyltransferase activity;		K14864	-
NW_005393269.1	-	860237	860459	gene	NW_005393269.1	859292	860282	-	.	ID=gene4734;Name=LOC102276814;Dbxref=GeneID:102276814;gbkey=Gene;gene=LOC102276814;part=1%2F1;pseudo=true	FTSJ1, TRM7	tRNA (cytidine32/guanosine34-2'-O)-methyltransferase	GO:0002128~tRNA nucleoside ribose methylation;GO:0002181~cytoplasmic translation;GO:0005737~cytoplasm;GO:0008175~tRNA methyltransferase activity;		K14864	-
NW_005392827.1	+	102078	102119	gene	NW_005392827.1	1248	105681	+	.	ID=gene50;Name=LOC102281846;Dbxref=GeneID:102281846;gbkey=Gene;gene=LOC102281846;part=1%2F1;pseudo=true	-	-	GO:0004252~serine-type endopeptidase activity;		-	-
NW_005392827.1	+	103875	103909	gene	NW_005392827.1	1248	105681	+	.	ID=gene50;Name=LOC102281846;Dbxref=GeneID:102281846;gbkey=Gene;gene=LOC102281846;part=1%2F1;pseudo=true	-	-	GO:0004252~serine-type endopeptidase activity;		-	-
NW_005392827.1	-	124257	124305	similarity	NW_005392827.1	124286	124392	-	15.9	Target "Motif:BovB" 3642 3749	-	-	GO:0016021~integral component of membrane;GO:0016192~vesicle-mediated transport;		-	-
NW_005392874.1	-	947323	947426	similarity	NW_005392874.1	947383	947592	-	10.5	Target "Motif:Bov-tA1" 1 213	-	-	GO:0001518~voltage-gated sodium channel complex;GO:0005248~voltage-gated sodium channel activity;		-	-
NW_005392874.1	-	947513	947555	similarity	NW_005392874.1	947383	947592	-	10.5	Target "Motif:Bov-tA1" 1 213	-	-	GO:0001518~voltage-gated sodium channel complex;GO:0005248~voltage-gated sodium channel activity;		-	-
NW_005393608.1	+	4468117	4469045	similarity	NW_005393608.1	4467939	4468142	+	10.8	Target "Motif:Bov-tA3" 11 213	-	-	GO:0005545~1-phosphatidylinositol binding;GO:0005886~plasma membrane;GO:0005905~coated pit;GO:0007268~synaptic transmission;GO:0030136~clathrin-coated vesicle;GO:0048268~clathrin coat assembly;GO:2000369~regulation of clathrin-mediated endocytosis;		-	-
NW_005392875.1	+	353117	353181	gene	NW_005392875.1	341393	353345	+	.	ID=gene619;Name=WDR73;Dbxref=GeneID:102283242;gbkey=Gene;gene=WDR73;part=1%2F1	-	-	GO:0000922~spindle pole;GO:0005829~cytosol;GO:0032154~cleavage furrow;		-	-
NW_005392875.1	+	353253	353331	gene	NW_005392875.1	341393	353345	+	.	ID=gene619;Name=WDR73;Dbxref=GeneID:102283242;gbkey=Gene;gene=WDR73;part=1%2F1	-	-	GO:0000922~spindle pole;GO:0005829~cytosol;GO:0032154~cleavage furrow;		-	-
NW_005392875.1	+	354605	354653	similarity	NW_005392875.1	354642	354835	+	9.8	Target "Motif:Bov-tA1" 2 204	-	-	GO:0016491~oxidoreductase activity;		-	-
NW_005392875.1	+	354832	354907	similarity	NW_005392875.1	354642	354835	+	9.8	Target "Motif:Bov-tA1" 2 204	-	-	GO:0016491~oxidoreductase activity;		-	-
NW_005393126.1	-	1045689	1045759	gene	NW_005393126.1	1045555	1063783	-	.	ID=gene3252;Name=MORF4L1;Dbxref=GeneID:102282240;gbkey=Gene;gene=MORF4L1;part=1%2F1	MORF4L1, MRG15, EAF3	mortality factor 4-like protein 1	GO:0005634~nucleus;GO:0006281~DNA repair;GO:0006351~transcription, DNA-templated;GO:0006355~regulation of transcription, DNA-templated;GO:0016568~chromatin modification;GO:0040008~regulation of growth;		K11339	-
NW_005393126.1	-	1045903	1046054	gene	NW_005393126.1	1045555	1063783	-	.	ID=gene3252;Name=MORF4L1;Dbxref=GeneID:102282240;gbkey=Gene;gene=MORF4L1;part=1%2F1	MORF4L1, MRG15, EAF3	mortality factor 4-like protein 1	GO:0005634~nucleus;GO:0006281~DNA repair;GO:0006351~transcription, DNA-templated;GO:0006355~regulation of transcription, DNA-templated;GO:0016568~chromatin modification;GO:0040008~regulation of growth;		K11339	-
NW_005393126.1	-	1046117	1046155	gene	NW_005393126.1	1045555	1063783	-	.	ID=gene3252;Name=MORF4L1;Dbxref=GeneID:102282240;gbkey=Gene;gene=MORF4L1;part=1%2F1	MORF4L1, MRG15, EAF3	mortality factor 4-like protein 1	GO:0005634~nucleus;GO:0006281~DNA repair;GO:0006351~transcription, DNA-templated;GO:0006355~regulation of transcription, DNA-templated;GO:0016568~chromatin modification;GO:0040008~regulation of growth;		K11339	-
NW_005393126.1	-	1046159	1046294	gene	NW_005393126.1	1045555	1063783	-	.	ID=gene3252;Name=MORF4L1;Dbxref=GeneID:102282240;gbkey=Gene;gene=MORF4L1;part=1%2F1	MORF4L1, MRG15, EAF3	mortality factor 4-like protein 1	GO:0005634~nucleus;GO:0006281~DNA repair;GO:0006351~transcription, DNA-templated;GO:0006355~regulation of transcription, DNA-templated;GO:0016568~chromatin modification;GO:0040008~regulation of growth;		K11339	-
NW_005393126.1	-	1047445	1047511	gene	NW_005393126.1	1045555	1063783	-	.	ID=gene3252;Name=MORF4L1;Dbxref=GeneID:102282240;gbkey=Gene;gene=MORF4L1;part=1%2F1	MORF4L1, MRG15, EAF3	mortality factor 4-like protein 1	GO:0005634~nucleus;GO:0006281~DNA repair;GO:0006351~transcription, DNA-templated;GO:0006355~regulation of transcription, DNA-templated;GO:0016568~chromatin modification;GO:0040008~regulation of growth;		K11339	-
NW_005393126.1	-	1047841	1047962	gene	NW_005393126.1	1045555	1063783	-	.	ID=gene3252;Name=MORF4L1;Dbxref=GeneID:102282240;gbkey=Gene;gene=MORF4L1;part=1%2F1	MORF4L1, MRG15, EAF3	mortality factor 4-like protein 1	GO:0005634~nucleus;GO:0006281~DNA repair;GO:0006351~transcription, DNA-templated;GO:0006355~regulation of transcription, DNA-templated;GO:0016568~chromatin modification;GO:0040008~regulation of growth;		K11339	-
NW_005393277.1	-	712958	713007	gene	NW_005393277.1	707281	714789	-	.	ID=gene4809;Name=RBM15;Dbxref=GeneID:102278690;gbkey=Gene;gene=RBM15;part=1%2F1	RBM15	RNA-binding protein 15	GO:0000166~nucleotide binding;GO:0000381~regulation of alternative mRNA splicing, via spliceosome;GO:0003676~nucleic acid binding;GO:0003723~RNA binding;GO:0005654~nucleoplasm;GO:0006351~transcription, DNA-templated;GO:0006355~regulation of transcription, DNA-templated;GO:0006397~mRNA processing;GO:0008380~RNA splicing;GO:0016032~viral process;GO:0044822~poly(A) RNA binding;		K13190	-
NW_005393277.1	-	713094	713164	gene	NW_005393277.1	707281	714789	-	.	ID=gene4809;Name=RBM15;Dbxref=GeneID:102278690;gbkey=Gene;gene=RBM15;part=1%2F1	RBM15	RNA-binding protein 15	GO:0000166~nucleotide binding;GO:0000381~regulation of alternative mRNA splicing, via spliceosome;GO:0003676~nucleic acid binding;GO:0003723~RNA binding;GO:0005654~nucleoplasm;GO:0006351~transcription, DNA-templated;GO:0006355~regulation of transcription, DNA-templated;GO:0006397~mRNA processing;GO:0008380~RNA splicing;GO:0016032~viral process;GO:0044822~poly(A) RNA binding;		K13190	-
NW_005393277.1	-	714018	714106	gene	NW_005393277.1	707281	714789	-	.	ID=gene4809;Name=RBM15;Dbxref=GeneID:102278690;gbkey=Gene;gene=RBM15;part=1%2F1	RBM15	RNA-binding protein 15	GO:0000166~nucleotide binding;GO:0000381~regulation of alternative mRNA splicing, via spliceosome;GO:0003676~nucleic acid binding;GO:0003723~RNA binding;GO:0005654~nucleoplasm;GO:0006351~transcription, DNA-templated;GO:0006355~regulation of transcription, DNA-templated;GO:0006397~mRNA processing;GO:0008380~RNA splicing;GO:0016032~viral process;GO:0044822~poly(A) RNA binding;		K13190	-
NW_005393277.1	-	714376	714412	gene	NW_005393277.1	707281	714789	-	.	ID=gene4809;Name=RBM15;Dbxref=GeneID:102278690;gbkey=Gene;gene=RBM15;part=1%2F1	RBM15	RNA-binding protein 15	GO:0000166~nucleotide binding;GO:0000381~regulation of alternative mRNA splicing, via spliceosome;GO:0003676~nucleic acid binding;GO:0003723~RNA binding;GO:0005654~nucleoplasm;GO:0006351~transcription, DNA-templated;GO:0006355~regulation of transcription, DNA-templated;GO:0006397~mRNA processing;GO:0008380~RNA splicing;GO:0016032~viral process;GO:0044822~poly(A) RNA binding;		K13190	-
NW_005393277.1	-	714680	714772	gene	NW_005393277.1	707281	714789	-	.	ID=gene4809;Name=RBM15;Dbxref=GeneID:102278690;gbkey=Gene;gene=RBM15;part=1%2F1	RBM15	RNA-binding protein 15	GO:0000166~nucleotide binding;GO:0000381~regulation of alternative mRNA splicing, via spliceosome;GO:0003676~nucleic acid binding;GO:0003723~RNA binding;GO:0005654~nucleoplasm;GO:0006351~transcription, DNA-templated;GO:0006355~regulation of transcription, DNA-templated;GO:0006397~mRNA processing;GO:0008380~RNA splicing;GO:0016032~viral process;GO:0044822~poly(A) RNA binding;		K13190	-
NW_005392864.1	-	99793	99838	similarity	NW_005392864.1	99801	100886	-	40.4	Target "Motif:MER52-int" 4194 5291	-	-	GO:0003676~nucleic acid binding;GO:0003964~RNA-directed DNA polymerase activity;GO:0004190~aspartic-type endopeptidase activity;GO:0004523~RNA-DNA hybrid ribonuclease activity;GO:0006310~DNA recombination;GO:0015074~DNA integration;GO:0046718~viral entry into host cell;GO:0075713~establishment of integrated proviral latency;		-	-
NW_005392864.1	-	100838	100867	similarity	NW_005392864.1	99801	100886	-	40.4	Target "Motif:MER52-int" 4194 5291	-	-	GO:0003676~nucleic acid binding;GO:0003964~RNA-directed DNA polymerase activity;GO:0004190~aspartic-type endopeptidase activity;GO:0004523~RNA-DNA hybrid ribonuclease activity;GO:0006310~DNA recombination;GO:0015074~DNA integration;GO:0046718~viral entry into host cell;GO:0075713~establishment of integrated proviral latency;		-	-
NW_005393182.1	+	127647	127687	similarity	NW_005393182.1	127326	127665	+	15.4	Target "Motif:L1_BT" 5958 6310	-	-	GO:0003964~RNA-directed DNA polymerase activity;GO:0004519~endonuclease activity;GO:0006310~DNA recombination;GO:0046872~metal ion binding;		-	-
NW_005393182.1	+	131752	131846	similarity	NW_005393182.1	131454	131841	+	19.6	Target "Motif:L1MA4" 5418 5785	-	-	GO:0003964~RNA-directed DNA polymerase activity;GO:0006310~DNA recombination;GO:0009036~Type II site-specific deoxyribonuclease activity;GO:0032197~transposition, RNA-mediated;GO:0032199~reverse transcription involved in RNA-mediated transposition;GO:0046872~metal ion binding;GO:0090305~nucleic acid phosphodiester bond hydrolysis;		-	-
NW_005393182.1	+	132864	132950	similarity	NW_005393182.1	132408	133854	+	21.2	Target "Motif:L1MB5" 5258 6115	-	-	GO:0003964~RNA-directed DNA polymerase activity;GO:0004519~endonuclease activity;GO:0006310~DNA recombination;GO:0046872~metal ion binding;		-	-
NW_005393182.1	+	133097	133165	similarity	NW_005393182.1	132408	133854	+	21.2	Target "Motif:L1MB5" 5258 6115	-	-	GO:0003964~RNA-directed DNA polymerase activity;GO:0004519~endonuclease activity;GO:0006310~DNA recombination;GO:0046872~metal ion binding;		-	-
NW_005393182.1	+	133328	133408	similarity	NW_005393182.1	132408	133854	+	21.2	Target "Motif:L1MB5" 5258 6115	-	-	GO:0003964~RNA-directed DNA polymerase activity;GO:0004519~endonuclease activity;GO:0006310~DNA recombination;GO:0046872~metal ion binding;		-	-
NW_005393182.1	+	133421	133460	similarity	NW_005393182.1	132408	133854	+	21.2	Target "Motif:L1MB5" 5258 6115	-	-	GO:0003964~RNA-directed DNA polymerase activity;GO:0004519~endonuclease activity;GO:0006310~DNA recombination;GO:0046872~metal ion binding;		-	-
NW_005393182.1	+	133534	133668	similarity	NW_005393182.1	132408	133854	+	21.2	Target "Motif:L1MB5" 5258 6115	-	-	GO:0003964~RNA-directed DNA polymerase activity;GO:0004519~endonuclease activity;GO:0006310~DNA recombination;GO:0046872~metal ion binding;		-	-
NW_005392984.1	+	1975804	1975849	similarity	NW_005392984.1	1975740	1976549	+	24.4	Target "Motif:L1_BT" 12 785	-	-	GO:0005524~ATP binding;GO:0016021~integral component of membrane;GO:0042626~ATPase activity, coupled to transmembrane movement of substances;		-	-
NW_005392984.1	+	1975962	1976002	similarity	NW_005392984.1	1975740	1976549	+	24.4	Target "Motif:L1_BT" 12 785	-	-	GO:0005524~ATP binding;GO:0016021~integral component of membrane;GO:0042626~ATPase activity, coupled to transmembrane movement of substances;		-	-
NW_005392984.1	+	1976214	1976376	similarity	NW_005392984.1	1975740	1976549	+	24.4	Target "Motif:L1_BT" 12 785	-	-	GO:0005524~ATP binding;GO:0016021~integral component of membrane;GO:0042626~ATPase activity, coupled to transmembrane movement of substances;		-	-
NW_005392984.1	+	1976738	1976812	similarity	NW_005392984.1	1976684	1983386	+	14.1	Target "Motif:L1_BT" 871 8322	-	-	GO:0003964~RNA-directed DNA polymerase activity;GO:0006310~DNA recombination;GO:0009036~Type II site-specific deoxyribonuclease activity;GO:0032197~transposition, RNA-mediated;GO:0032199~reverse transcription involved in RNA-mediated transposition;GO:0046872~metal ion binding;GO:0090305~nucleic acid phosphodiester bond hydrolysis;		-	-
NW_005392984.1	+	1977026	1977090	similarity	NW_005392984.1	1976684	1983386	+	14.1	Target "Motif:L1_BT" 871 8322	-	-	GO:0003964~RNA-directed DNA polymerase activity;GO:0006310~DNA recombination;GO:0009036~Type II site-specific deoxyribonuclease activity;GO:0032197~transposition, RNA-mediated;GO:0032199~reverse transcription involved in RNA-mediated transposition;GO:0046872~metal ion binding;GO:0090305~nucleic acid phosphodiester bond hydrolysis;		-	-
NW_005392984.1	+	1977193	1977235	similarity	NW_005392984.1	1976684	1983386	+	14.1	Target "Motif:L1_BT" 871 8322	-	-	GO:0003964~RNA-directed DNA polymerase activity;GO:0006310~DNA recombination;GO:0009036~Type II site-specific deoxyribonuclease activity;GO:0032197~transposition, RNA-mediated;GO:0032199~reverse transcription involved in RNA-mediated transposition;GO:0046872~metal ion binding;GO:0090305~nucleic acid phosphodiester bond hydrolysis;		-	-
NW_005393314.1	+	529542	529616	similarity	NW_005393314.1	529441	529748	+	15.3	Target "Motif:CHR-2A" 1 314	-	-	GO:0001843~neural tube closure;GO:0004252~serine-type endopeptidase activity;GO:0019897~extrinsic component of plasma membrane;GO:0030216~keratinocyte differentiation;GO:0060672~epithelial cell morphogenesis involved in placental branching;GO:0070062~extracellular exosome;		-	-
NW_005393983.1	-	25788	25836	similarity	NW_005393983.1	25817	25923	-	16.8	Target "Motif:BovB" 3642 3749	-	-	GO:0016021~integral component of membrane;GO:0016192~vesicle-mediated transport;		-	-
NW_005393263.1	+	1039178	1039221	gene	NW_005393263.1	1004204	1096051	+	.	ID=gene4667;Name=LYRM4;Dbxref=GeneID:102283362;gbkey=Gene;gene=LYRM4;part=1%2F1	-	-	GO:0005634~nucleus;GO:0005739~mitochondrion;		-	-
NW_005393121.1	-	2008215	2008322	gene	NW_005393121.1	2005737	2081651	-	.	ID=gene3151;Name=USP37;Dbxref=GeneID:102272921;gbkey=Gene;gene=USP37;part=1%2F1	USP26_29_37	ubiquitin carboxyl-terminal hydrolase 26/29/37	GO:0000082~G1/S transition of mitotic cell cycle;GO:0004197~cysteine-type endopeptidase activity;GO:0004843~ubiquitin-specific protease activity;GO:0005634~nucleus;GO:0006511~ubiquitin-dependent protein catabolic process;GO:0007067~mitotic nuclear division;GO:0008234~cysteine-type peptidase activity;GO:0016579~protein deubiquitination;GO:0035871~protein K11-linked deubiquitination;GO:0036459~ubiq…		K11850	-
NW_005393121.1	-	2008491	2008560	gene	NW_005393121.1	2005737	2081651	-	.	ID=gene3151;Name=USP37;Dbxref=GeneID:102272921;gbkey=Gene;gene=USP37;part=1%2F1	USP26_29_37	ubiquitin carboxyl-terminal hydrolase 26/29/37	GO:0000082~G1/S transition of mitotic cell cycle;GO:0004197~cysteine-type endopeptidase activity;GO:0004843~ubiquitin-specific protease activity;GO:0005634~nucleus;GO:0006511~ubiquitin-dependent protein catabolic process;GO:0007067~mitotic nuclear division;GO:0008234~cysteine-type peptidase activity;GO:0016579~protein deubiquitination;GO:0035871~protein K11-linked deubiquitination;GO:0036459~ubiq…		K11850	-
NW_005393121.1	-	2009121	2009191	gene	NW_005393121.1	2005737	2081651	-	.	ID=gene3151;Name=USP37;Dbxref=GeneID:102272921;gbkey=Gene;gene=USP37;part=1%2F1	USP26_29_37	ubiquitin carboxyl-terminal hydrolase 26/29/37	GO:0000082~G1/S transition of mitotic cell cycle;GO:0004197~cysteine-type endopeptidase activity;GO:0004843~ubiquitin-specific protease activity;GO:0005634~nucleus;GO:0006511~ubiquitin-dependent protein catabolic process;GO:0007067~mitotic nuclear division;GO:0008234~cysteine-type peptidase activity;GO:0016579~protein deubiquitination;GO:0035871~protein K11-linked deubiquitination;GO:0036459~ubiq…		K11850	-
NW_005393121.1	-	2009224	2009361	gene	NW_005393121.1	2005737	2081651	-	.	ID=gene3151;Name=USP37;Dbxref=GeneID:102272921;gbkey=Gene;gene=USP37;part=1%2F1	USP26_29_37	ubiquitin carboxyl-terminal hydrolase 26/29/37	GO:0000082~G1/S transition of mitotic cell cycle;GO:0004197~cysteine-type endopeptidase activity;GO:0004843~ubiquitin-specific protease activity;GO:0005634~nucleus;GO:0006511~ubiquitin-dependent protein catabolic process;GO:0007067~mitotic nuclear division;GO:0008234~cysteine-type peptidase activity;GO:0016579~protein deubiquitination;GO:0035871~protein K11-linked deubiquitination;GO:0036459~ubiq…		K11850	-
NW_005393121.1	-	2009801	2009905	gene	NW_005393121.1	2005737	2081651	-	.	ID=gene3151;Name=USP37;Dbxref=GeneID:102272921;gbkey=Gene;gene=USP37;part=1%2F1	USP26_29_37	ubiquitin carboxyl-terminal hydrolase 26/29/37	GO:0000082~G1/S transition of mitotic cell cycle;GO:0004197~cysteine-type endopeptidase activity;GO:0004843~ubiquitin-specific protease activity;GO:0005634~nucleus;GO:0006511~ubiquitin-dependent protein catabolic process;GO:0007067~mitotic nuclear division;GO:0008234~cysteine-type peptidase activity;GO:0016579~protein deubiquitination;GO:0035871~protein K11-linked deubiquitination;GO:0036459~ubiq…		K11850	-
NW_005393725.1	+	278533	278630	similarity	NW_005393725.1	278619	278790	+	14.5	Target "Motif:Bov-tA2" 30 206	-	-	GO:0005545~1-phosphatidylinositol binding;GO:0005886~plasma membrane;GO:0005905~coated pit;GO:0007268~synaptic transmission;GO:0030136~clathrin-coated vesicle;GO:0048268~clathrin coat assembly;GO:2000369~regulation of clathrin-mediated endocytosis;		-	-
NW_005393725.1	+	278697	279231	similarity	NW_005393725.1	278619	278790	+	14.5	Target "Motif:Bov-tA2" 30 206	-	-	GO:0005545~1-phosphatidylinositol binding;GO:0005886~plasma membrane;GO:0005905~coated pit;GO:0007268~synaptic transmission;GO:0030136~clathrin-coated vesicle;GO:0048268~clathrin coat assembly;GO:2000369~regulation of clathrin-mediated endocytosis;		-	-
NW_005393312.1	-	221425	221457	similarity	NW_005393312.1	220425	221654	-	34	Target "Motif:MER52-int" 3800 5029	-	-	GO:0003676~nucleic acid binding;GO:0003964~RNA-directed DNA polymerase activity;GO:0004190~aspartic-type endopeptidase activity;GO:0004523~RNA-DNA hybrid ribonuclease activity;GO:0006310~DNA recombination;GO:0015074~DNA integration;GO:0046718~viral entry into host cell;GO:0075713~establishment of integrated proviral latency;		-	-
NW_005393328.1	-	225770	225818	similarity	NW_005393328.1	225799	225897	-	16.2	Target "Motif:BovB" 3642 3749	-	-	GO:0003964~RNA-directed DNA polymerase activity;		-	-
NW_005393298.1	+	562026	562103	similarity	NW_005393298.1	562087	562286	+	13.6	Target "Motif:Bov-tA2" 5 204	-	-	GO:0009446~putrescine biosynthetic process;GO:0009447~putrescine catabolic process;GO:0046203~spermidine catabolic process;GO:0046208~spermine catabolic process;GO:0046592~polyamine oxidase activity;GO:1901307~positive regulation of spermidine biosynthetic process;		-	-
NW_005393298.1	+	562125	562273	similarity	NW_005393298.1	562087	562286	+	13.6	Target "Motif:Bov-tA2" 5 204	-	-	GO:0009446~putrescine biosynthetic process;GO:0009447~putrescine catabolic process;GO:0046203~spermidine catabolic process;GO:0046208~spermine catabolic process;GO:0046592~polyamine oxidase activity;GO:1901307~positive regulation of spermidine biosynthetic process;		-	-
NW_005393298.1	+	562282	562457	similarity	NW_005393298.1	562087	562286	+	13.6	Target "Motif:Bov-tA2" 5 204	-	-	GO:0009446~putrescine biosynthetic process;GO:0009447~putrescine catabolic process;GO:0046203~spermidine catabolic process;GO:0046208~spermine catabolic process;GO:0046592~polyamine oxidase activity;GO:1901307~positive regulation of spermidine biosynthetic process;		-	-
NW_005393298.1	+	565808	565856	similarity	NW_005393298.1	565771	565993	+	17.8	Target "Motif:Bov-tA1" 1 272	-	-	GO:0009446~putrescine biosynthetic process;GO:0009447~putrescine catabolic process;GO:0046203~spermidine catabolic process;GO:0046208~spermine catabolic process;GO:0046592~polyamine oxidase activity;GO:1901307~positive regulation of spermidine biosynthetic process;		-	-
NW_005393298.1	+	565908	565951	similarity	NW_005393298.1	565771	565993	+	17.8	Target "Motif:Bov-tA1" 1 272	-	-	GO:0009446~putrescine biosynthetic process;GO:0009447~putrescine catabolic process;GO:0046203~spermidine catabolic process;GO:0046208~spermine catabolic process;GO:0046592~polyamine oxidase activity;GO:1901307~positive regulation of spermidine biosynthetic process;		-	-
NW_005393298.1	+	565961	566123	similarity	NW_005393298.1	565771	565993	+	17.8	Target "Motif:Bov-tA1" 1 272	-	-	GO:0009446~putrescine biosynthetic process;GO:0009447~putrescine catabolic process;GO:0046203~spermidine catabolic process;GO:0046208~spermine catabolic process;GO:0046592~polyamine oxidase activity;GO:1901307~positive regulation of spermidine biosynthetic process;		-	-
NW_005393298.1	+	1313065	1313096	similarity	NW_005393298.1	1313036	1313246	+	12	Target "Motif:Bov-tA2" 2 204	-	-	GO:0003676~nucleic acid binding;GO:0005622~intracellular;GO:0006355~regulation of transcription, DNA-templated;GO:0046872~metal ion binding;		-	-
NW_005393298.1	+	1313212	1313338	similarity	NW_005393298.1	1313036	1313246	+	12	Target "Motif:Bov-tA2" 2 204	-	-	GO:0003676~nucleic acid binding;GO:0005622~intracellular;GO:0006355~regulation of transcription, DNA-templated;GO:0046872~metal ion binding;		-	-
NW_005393298.1	+	1313831	1313873	similarity	NW_005393298.1	1313756	1314018	+	7.6	Target "Motif:BOV-A2" 10 272	-	-	GO:0004930~G-protein coupled receptor activity;GO:0016021~integral component of membrane;GO:0050909~sensory perception of taste;		-	-
NW_005393298.1	+	1318826	1318972	similarity	NW_005393298.1	1318714	1318891	+	9.7	Target "Motif:Bov-tA2" 5 198	-	-	GO:0003676~nucleic acid binding;GO:0005622~intracellular;GO:0006355~regulation of transcription, DNA-templated;GO:0046872~metal ion binding;		-	-
NW_005393298.1	-	531987	532267	similarity	NW_005393298.1	532227	532423	-	15.3	Target "Motif:Bov-tA2" 4 200	-	-	GO:0008233~peptidase activity;		-	-
NW_005393298.1	-	532411	532576	similarity	NW_005393298.1	532227	532423	-	15.3	Target "Motif:Bov-tA2" 4 200	-	-	GO:0008233~peptidase activity;		-	-
NW_005393298.1	-	535652	536021	similarity	NW_005393298.1	535793	535913	-	16.7	Target "Motif:Bov-tA3" 92 211	-	-	GO:0000166~nucleotide binding;GO:0003676~nucleic acid binding;		-	-
NW_005393298.1	-	1288177	1288217	similarity	NW_005393298.1	1288186	1288385	-	13	Target "Motif:Bov-tA2" 5 205	-	-	GO:0004497~monooxygenase activity;GO:0005506~iron ion binding;GO:0016705~oxidoreductase activity, acting on paired donors, with incorporation or reduction of molecular oxygen;GO:0020037~heme binding;		-	-
NW_005393298.1	-	4900184	4900532	similarity	NW_005393298.1	4900509	4900706	-	7.6	Target "Motif:Bov-tA3" 14 211	-	-	GO:0005545~1-phosphatidylinositol binding;GO:0005886~plasma membrane;GO:0005905~coated pit;GO:0007268~synaptic transmission;GO:0030136~clathrin-coated vesicle;GO:0048268~clathrin coat assembly;GO:2000369~regulation of clathrin-mediated endocytosis;		-	-
NW_005393298.1	-	4900695	4900816	similarity	NW_005393298.1	4900509	4900706	-	7.6	Target "Motif:Bov-tA3" 14 211	-	-	GO:0005545~1-phosphatidylinositol binding;GO:0005886~plasma membrane;GO:0005905~coated pit;GO:0007268~synaptic transmission;GO:0030136~clathrin-coated vesicle;GO:0048268~clathrin coat assembly;GO:2000369~regulation of clathrin-mediated endocytosis;		-	-
NW_005393298.1	-	4908833	4909158	similarity	NW_005393298.1	4909132	4909509	-	15.6	Target "Motif:L1_BT" 8036 8390	-	-	GO:0005622~intracellular;GO:0008270~zinc ion binding;		-	-
NW_005393298.1	-	4919216	4919476	similarity	NW_005393298.1	4919464	4919750	-	11.5	Target "Motif:L1_BT" 8093 8379	-	-	GO:0005622~intracellular;GO:0008270~zinc ion binding;		-	-
NW_005393298.1	-	4919734	4919793	similarity	NW_005393298.1	4919464	4919750	-	11.5	Target "Motif:L1_BT" 8093 8379	-	-	GO:0005622~intracellular;GO:0008270~zinc ion binding;		-	-
NW_005393281.1	+	1613464	1613658	similarity	NW_005393281.1	1613640	1613911	+	5.9	Target "Motif:BOV-A2" 1 272	-	-	GO:0004930~G-protein coupled receptor activity;GO:0016021~integral component of membrane;GO:0050909~sensory perception of taste;		-	-
NW_005393281.1	+	1613894	1614452	similarity	NW_005393281.1	1613640	1613911	+	5.9	Target "Motif:BOV-A2" 1 272	-	-	GO:0004930~G-protein coupled receptor activity;GO:0016021~integral component of membrane;GO:0050909~sensory perception of taste;		-	-
NW_005393281.1	+	1626387	1626429	similarity	NW_005393281.1	1626308	1626537	+	19.1	Target "Motif:CHR-2B" 2 308	-	-	GO:0016021~integral component of membrane;		-	-
NW_005393281.1	+	1626792	1626887	similarity	NW_005393281.1	1626538	1627221	+	18.1	Target "Motif:L1MB8" 5273 5991	-	-	GO:0003964~RNA-directed DNA polymerase activity;GO:0004519~endonuclease activity;GO:0006310~DNA recombination;GO:0009036~Type II site-specific deoxyribonuclease activity;GO:0032197~transposition, RNA-mediated;GO:0032199~reverse transcription involved in RNA-mediated transposition;GO:0046872~metal ion binding;GO:0090305~nucleic acid phosphodiester bond hydrolysis;		-	-
NW_005393281.1	-	1562628	1562683	similarity	NW_005393281.1	1562101	1562659	-	4.7	Target "Motif:BovB" 3210 3768	-	-	GO:0003964~RNA-directed DNA polymerase activity;		-	-
NW_005393281.1	-	1591529	1591578	similarity	NW_005393281.1	1591562	1591808	-	5.3	Target "Motif:BOV-A2" 25 271	-	-	GO:0004930~G-protein coupled receptor activity;GO:0016021~integral component of membrane;GO:0050909~sensory perception of taste;		-	-
NW_005393142.1	-	1177145	1177205	gene	NW_005393142.1	1177007	1670286	-	.	ID=gene3381;Name=CALN1;Dbxref=GeneID:102274432;gbkey=Gene;gene=CALN1;part=1%2F1	-	-	GO:0005509~calcium ion binding;GO:0005886~plasma membrane;GO:0016021~integral component of membrane;GO:0032588~trans-Golgi network membrane;GO:0048471~perinuclear region of cytoplasm;		-	-
NW_005393142.1	-	1177256	1177307	gene	NW_005393142.1	1177007	1670286	-	.	ID=gene3381;Name=CALN1;Dbxref=GeneID:102274432;gbkey=Gene;gene=CALN1;part=1%2F1	-	-	GO:0005509~calcium ion binding;GO:0005886~plasma membrane;GO:0016021~integral component of membrane;GO:0032588~trans-Golgi network membrane;GO:0048471~perinuclear region of cytoplasm;		-	-
NW_005393197.1	+	1377834	1377882	similarity	NW_005393197.1	1377861	1378441	+	12.3	Target "Motif:BovB" 778 1424	-	-	GO:0005634~nucleus;GO:0005737~cytoplasm;		-	-
NW_005393197.1	+	1402152	1402178	similarity	NW_005393197.1	1401565	1402861	+	13.8	Target "Motif:BovB" 2489 3769	-	-	GO:0003964~RNA-directed DNA polymerase activity;		-	-
NW_005393197.1	+	1402913	1402980	similarity	NW_005393197.1	1402863	1402937	+	16.4	Target "Motif:Bov-tA2" 140 212	-	-	GO:0006886~intracellular protein transport;GO:0017119~Golgi transport complex;		-	-
NW_005393197.1	+	1404504	1404560	similarity	NW_005393197.1	1404506	1404812	+	10.5	Target "Motif:BovB" 765 1134	-	-	GO:0005634~nucleus;GO:0005737~cytoplasm;		-	-
NW_005393197.1	+	1418147	1418192	similarity	NW_005393197.1	1417991	1418672	+	8.5	Target "Motif:BovB" 1684 2433	-	-	GO:0016021~integral component of membrane;		-	-
NW_005393197.1	+	1418383	1418430	similarity	NW_005393197.1	1417991	1418672	+	8.5	Target "Motif:BovB" 1684 2433	-	-	GO:0016021~integral component of membrane;		-	-
NW_005393197.1	+	1418526	1418598	similarity	NW_005393197.1	1417991	1418672	+	8.5	Target "Motif:BovB" 1684 2433	-	-	GO:0016021~integral component of membrane;		-	-
NW_005393197.1	+	1418618	1418684	similarity	NW_005393197.1	1417991	1418672	+	8.5	Target "Motif:BovB" 1684 2433	-	-	GO:0016021~integral component of membrane;		-	-
NW_005393197.1	+	1432791	1432843	similarity	NW_005393197.1	1432816	1434009	+	31.7	Target "Motif:MER52-int" 3382 4616	-	-	GO:0003676~nucleic acid binding;GO:0003964~RNA-directed DNA polymerase activity;GO:0004190~aspartic-type endopeptidase activity;GO:0004523~RNA-DNA hybrid ribonuclease activity;GO:0005198~structural molecule activity;GO:0006310~DNA recombination;GO:0008270~zinc ion binding;GO:0015074~DNA integration;GO:0019028~viral capsid;GO:0019068~virion assembly;GO:0046718~viral entry into host cell;GO:0075713…		-	-
NW_005393197.1	+	1432851	1432897	similarity	NW_005393197.1	1432816	1434009	+	31.7	Target "Motif:MER52-int" 3382 4616	-	-	GO:0003676~nucleic acid binding;GO:0003964~RNA-directed DNA polymerase activity;GO:0004190~aspartic-type endopeptidase activity;GO:0004523~RNA-DNA hybrid ribonuclease activity;GO:0005198~structural molecule activity;GO:0006310~DNA recombination;GO:0008270~zinc ion binding;GO:0015074~DNA integration;GO:0019028~viral capsid;GO:0019068~virion assembly;GO:0046718~viral entry into host cell;GO:0075713…		-	-
NW_005393197.1	+	1432974	1433134	similarity	NW_005393197.1	1432816	1434009	+	31.7	Target "Motif:MER52-int" 3382 4616	-	-	GO:0003676~nucleic acid binding;GO:0003964~RNA-directed DNA polymerase activity;GO:0004190~aspartic-type endopeptidase activity;GO:0004523~RNA-DNA hybrid ribonuclease activity;GO:0005198~structural molecule activity;GO:0006310~DNA recombination;GO:0008270~zinc ion binding;GO:0015074~DNA integration;GO:0019028~viral capsid;GO:0019068~virion assembly;GO:0046718~viral entry into host cell;GO:0075713…		-	-
NW_005393197.1	+	1433171	1433233	similarity	NW_005393197.1	1432816	1434009	+	31.7	Target "Motif:MER52-int" 3382 4616	-	-	GO:0003676~nucleic acid binding;GO:0003964~RNA-directed DNA polymerase activity;GO:0004190~aspartic-type endopeptidase activity;GO:0004523~RNA-DNA hybrid ribonuclease activity;GO:0005198~structural molecule activity;GO:0006310~DNA recombination;GO:0008270~zinc ion binding;GO:0015074~DNA integration;GO:0019028~viral capsid;GO:0019068~virion assembly;GO:0046718~viral entry into host cell;GO:0075713…		-	-
NW_005393197.1	+	1433239	1433296	similarity	NW_005393197.1	1432816	1434009	+	31.7	Target "Motif:MER52-int" 3382 4616	-	-	GO:0003676~nucleic acid binding;GO:0003964~RNA-directed DNA polymerase activity;GO:0004190~aspartic-type endopeptidase activity;GO:0004523~RNA-DNA hybrid ribonuclease activity;GO:0005198~structural molecule activity;GO:0006310~DNA recombination;GO:0008270~zinc ion binding;GO:0015074~DNA integration;GO:0019028~viral capsid;GO:0019068~virion assembly;GO:0046718~viral entry into host cell;GO:0075713…		-	-
NW_005393197.1	+	1433306	1433482	similarity	NW_005393197.1	1432816	1434009	+	31.7	Target "Motif:MER52-int" 3382 4616	-	-	GO:0003676~nucleic acid binding;GO:0003964~RNA-directed DNA polymerase activity;GO:0004190~aspartic-type endopeptidase activity;GO:0004523~RNA-DNA hybrid ribonuclease activity;GO:0005198~structural molecule activity;GO:0006310~DNA recombination;GO:0008270~zinc ion binding;GO:0015074~DNA integration;GO:0019028~viral capsid;GO:0019068~virion assembly;GO:0046718~viral entry into host cell;GO:0075713…		-	-
NW_005393197.1	+	1433483	1433512	similarity	NW_005393197.1	1432816	1434009	+	31.7	Target "Motif:MER52-int" 3382 4616	-	-	GO:0003676~nucleic acid binding;GO:0003964~RNA-directed DNA polymerase activity;GO:0004190~aspartic-type endopeptidase activity;GO:0004523~RNA-DNA hybrid ribonuclease activity;GO:0005198~structural molecule activity;GO:0006310~DNA recombination;GO:0008270~zinc ion binding;GO:0015074~DNA integration;GO:0019028~viral capsid;GO:0019068~virion assembly;GO:0046718~viral entry into host cell;GO:0075713…		-	-
NW_005393197.1	+	1433523	1433631	similarity	NW_005393197.1	1432816	1434009	+	31.7	Target "Motif:MER52-int" 3382 4616	-	-	GO:0003676~nucleic acid binding;GO:0003964~RNA-directed DNA polymerase activity;GO:0004190~aspartic-type endopeptidase activity;GO:0004523~RNA-DNA hybrid ribonuclease activity;GO:0005198~structural molecule activity;GO:0006310~DNA recombination;GO:0008270~zinc ion binding;GO:0015074~DNA integration;GO:0019028~viral capsid;GO:0019068~virion assembly;GO:0046718~viral entry into host cell;GO:0075713…		-	-
NW_005393197.1	+	1433654	1433727	similarity	NW_005393197.1	1432816	1434009	+	31.7	Target "Motif:MER52-int" 3382 4616	-	-	GO:0003676~nucleic acid binding;GO:0003964~RNA-directed DNA polymerase activity;GO:0004190~aspartic-type endopeptidase activity;GO:0004523~RNA-DNA hybrid ribonuclease activity;GO:0005198~structural molecule activity;GO:0006310~DNA recombination;GO:0008270~zinc ion binding;GO:0015074~DNA integration;GO:0019028~viral capsid;GO:0019068~virion assembly;GO:0046718~viral entry into host cell;GO:0075713…		-	-
NW_005393197.1	+	1435146	1435212	similarity	NW_005393197.1	1435047	1435541	+	28.1	Target "Motif:MER52-int" 5647 6156	-	-	GO:0003676~nucleic acid binding;GO:0004523~RNA-DNA hybrid ribonuclease activity;GO:0015074~DNA integration;		-	-
NW_005393197.1	+	1435294	1435369	similarity	NW_005393197.1	1435047	1435541	+	28.1	Target "Motif:MER52-int" 5647 6156	-	-	GO:0003676~nucleic acid binding;GO:0004523~RNA-DNA hybrid ribonuclease activity;GO:0015074~DNA integration;		-	-
NW_005393197.1	+	1498700	1498745	similarity	NW_005393197.1	1498726	1499047	+	2.7	Target "Motif:BovB" 3447 3831	-	-	GO:0003964~RNA-directed DNA polymerase activity;		-	-
NW_005393197.1	+	1501552	1501744	similarity	NW_005393197.1	1501738	1502022	+	27.3	Target "Motif:MER52-int" 3628 3907	-	-	GO:0003676~nucleic acid binding;GO:0003964~RNA-directed DNA polymerase activity;GO:0004190~aspartic-type endopeptidase activity;GO:0004523~RNA-DNA hybrid ribonuclease activity;GO:0006310~DNA recombination;GO:0015074~DNA integration;GO:0046718~viral entry into host cell;GO:0075713~establishment of integrated proviral latency;		-	-
NW_005393197.1	-	1421433	1421486	gene	NW_005393197.1	1421349	1429262	-	.	ID=gene3955;Name=LOC102278962;Dbxref=GeneID:102278962;gbkey=Gene;gene=LOC102278962;part=1%2F1;pseudo=true	-	-	GO:0005634~nucleus;GO:0005694~chromosome;GO:0006351~transcription, DNA-templated;GO:0007283~spermatogenesis;GO:0010844~recombination hotspot binding;GO:0018024~histone-lysine N-methyltransferase activity;GO:0042800~histone methyltransferase activity (H3-K4 specific);GO:0043565~sequence-specific DNA binding;GO:0045944~positive regulation of transcription from RNA polymerase II promoter;GO:0046872~…		-	-
NW_005393197.1	-	1424484	1424537	gene	NW_005393197.1	1421349	1429262	-	.	ID=gene3955;Name=LOC102278962;Dbxref=GeneID:102278962;gbkey=Gene;gene=LOC102278962;part=1%2F1;pseudo=true	-	-	GO:0005634~nucleus;GO:0005694~chromosome;GO:0006351~transcription, DNA-templated;GO:0007283~spermatogenesis;GO:0010844~recombination hotspot binding;GO:0018024~histone-lysine N-methyltransferase activity;GO:0042800~histone methyltransferase activity (H3-K4 specific);GO:0043565~sequence-specific DNA binding;GO:0045944~positive regulation of transcription from RNA polymerase II promoter;GO:0046872~…		-	-
NW_005393872.1	-	397663	397717	similarity	NW_005393872.1	397470	397669	-	13.1	Target "Motif:Bov-tA2" 4 206	-	-	GO:0009446~putrescine biosynthetic process;GO:0009447~putrescine catabolic process;GO:0046203~spermidine catabolic process;GO:0046208~spermine catabolic process;GO:0046592~polyamine oxidase activity;GO:1901307~positive regulation of spermidine biosynthetic process;		-	-
NW_005393082.1	+	1494230	1494261	similarity	NW_005393082.1	1494168	1494234	+	20.9	Target "Motif:Bov-tA3" 141 207	-	-	GO:0016021~integral component of membrane;GO:0016192~vesicle-mediated transport;		-	-
NW_005393082.1	+	1497992	1498097	similarity	NW_005393082.1	1497918	1498167	+	29.4	Target "Motif:MER50-int" 1691 1956	-	-	GO:0003676~nucleic acid binding;GO:0005198~structural molecule activity;GO:0008270~zinc ion binding;GO:0019028~viral capsid;GO:0019068~virion assembly;		-	-
NW_005393082.1	+	1498102	1498165	similarity	NW_005393082.1	1497918	1498167	+	29.4	Target "Motif:MER50-int" 1691 1956	-	-	GO:0003676~nucleic acid binding;GO:0005198~structural molecule activity;GO:0008270~zinc ion binding;GO:0019028~viral capsid;GO:0019068~virion assembly;		-	-
NW_005393082.1	-	1487963	1487994	similarity	NW_005393082.1	1487781	1488112	-	29.7	Target "Motif:MER52-int" 5655 5978	-	-	GO:0003676~nucleic acid binding;GO:0015074~DNA integration;		-	-
NW_005393304.1	+	132277	132399	similarity	NW_005393304.1	132127	132340	+	12	Target "Motif:Bov-tA2" 1 208	-	-	GO:0005545~1-phosphatidylinositol binding;GO:0005886~plasma membrane;GO:0005905~coated pit;GO:0007268~synaptic transmission;GO:0030136~clathrin-coated vesicle;GO:0048268~clathrin coat assembly;GO:2000369~regulation of clathrin-mediated endocytosis;		-	-
NW_005393514.1	+	1895892	1896159	similarity	NW_005393514.1	1895722	1895911	+	12.2	Target "Motif:Bov-tA2" 3 204	-	-	GO:0005737~cytoplasm;GO:0005829~cytosol;GO:0006457~protein folding;GO:0010608~posttranscriptional regulation of gene expression;GO:0019887~protein kinase regulator activity;GO:0031072~heat shock protein binding;GO:0050821~protein stabilization;GO:0051082~unfolded protein binding;GO:0051087~chaperone binding;GO:0060334~regulation of interferon-gamma-mediated signaling pathway;GO:0060338~regulation…		-	-
NW_005393514.1	+	1896919	1896978	similarity	NW_005393514.1	1896867	1897103	+	16	Target "Motif:BovB" 3525 3768	-	-	GO:0003964~RNA-directed DNA polymerase activity;		-	-
NW_005393514.1	+	1896985	1897034	similarity	NW_005393514.1	1896867	1897103	+	16	Target "Motif:BovB" 3525 3768	-	-	GO:0003964~RNA-directed DNA polymerase activity;		-	-
NW_005393514.1	+	1897065	1897109	similarity	NW_005393514.1	1896867	1897103	+	16	Target "Motif:BovB" 3525 3768	-	-	GO:0003964~RNA-directed DNA polymerase activity;		-	-
NW_005393514.1	+	1897065	1897109	similarity	NW_005393514.1	1897104	1897180	+	15.6	Target "Motif:BOV-A2" 49 115	-	-	GO:0016021~integral component of membrane;GO:0016192~vesicle-mediated transport;		-	-
NW_005393514.1	+	1897119	1897276	similarity	NW_005393514.1	1897104	1897180	+	15.6	Target "Motif:BOV-A2" 49 115	-	-	GO:0016021~integral component of membrane;GO:0016192~vesicle-mediated transport;		-	-
NW_005393514.1	+	1905313	1905400	similarity	NW_005393514.1	1905380	1905443	+	7.8	Target "Motif:Bov-tA2" 133 196	-	-	GO:0009446~putrescine biosynthetic process;GO:0009447~putrescine catabolic process;GO:0046203~spermidine catabolic process;GO:0046208~spermine catabolic process;GO:0046592~polyamine oxidase activity;GO:1901307~positive regulation of spermidine biosynthetic process;		-	-
NW_005393514.1	+	1905421	1905512	similarity	NW_005393514.1	1905380	1905443	+	7.8	Target "Motif:Bov-tA2" 133 196	-	-	GO:0009446~putrescine biosynthetic process;GO:0009447~putrescine catabolic process;GO:0046203~spermidine catabolic process;GO:0046208~spermine catabolic process;GO:0046592~polyamine oxidase activity;GO:1901307~positive regulation of spermidine biosynthetic process;		-	-
NW_005393514.1	-	1848719	1848757	similarity	NW_005393514.1	1848683	1848746	-	6.2	Target "Motif:BovB" 3705 3768	-	-	GO:0001594~trace-amine receptor activity;GO:0016021~integral component of membrane;		-	-
NW_005393006.1	-	580055	580093	similarity	NW_005393006.1	579654	580898	-	32.3	Target "Motif:MER52-int" 5189 6434	-	-	GO:0003676~nucleic acid binding;GO:0003964~RNA-directed DNA polymerase activity;GO:0004190~aspartic-type endopeptidase activity;GO:0004523~RNA-DNA hybrid ribonuclease activity;GO:0006310~DNA recombination;GO:0015074~DNA integration;GO:0046718~viral entry into host cell;GO:0075713~establishment of integrated proviral latency;		-	-
NW_005393520.1	+	461010	461077	similarity	NW_005393520.1	460994	462028	+	25.3	Target "Motif:MamGyp-int" 91 1133	-	-	GO:0002437~inflammatory response to antigenic stimulus;GO:0005730~nucleolus;GO:0005737~cytoplasm;GO:0005925~focal adhesion;		-	-
NW_005393520.1	+	461160	461233	similarity	NW_005393520.1	460994	462028	+	25.3	Target "Motif:MamGyp-int" 91 1133	-	-	GO:0002437~inflammatory response to antigenic stimulus;GO:0005730~nucleolus;GO:0005737~cytoplasm;GO:0005925~focal adhesion;		-	-
NW_005393520.1	+	461270	461374	similarity	NW_005393520.1	460994	462028	+	25.3	Target "Motif:MamGyp-int" 91 1133	-	-	GO:0002437~inflammatory response to antigenic stimulus;GO:0005730~nucleolus;GO:0005737~cytoplasm;GO:0005925~focal adhesion;		-	-
NW_005393520.1	+	461707	461907	similarity	NW_005393520.1	460994	462028	+	25.3	Target "Motif:MamGyp-int" 91 1133	-	-	GO:0002437~inflammatory response to antigenic stimulus;GO:0005730~nucleolus;GO:0005737~cytoplasm;GO:0005925~focal adhesion;		-	-
NW_005393520.1	-	467044	467087	similarity	NW_005393520.1	466900	467171	-	5.2	Target "Motif:BOV-A2" 1 272	-	-	GO:0004930~G-protein coupled receptor activity;GO:0016021~integral component of membrane;GO:0050909~sensory perception of taste;		-	-
NW_005393461.1	+	1030720	1030762	similarity	NW_005393461.1	1030738	1030875	+	11.6	Target "Motif:BovB" 3631 3768	-	-	GO:0003964~RNA-directed DNA polymerase activity;		-	-
NW_005393461.1	+	1030840	1030877	similarity	NW_005393461.1	1030738	1030875	+	11.6	Target "Motif:BovB" 3631 3768	-	-	GO:0003964~RNA-directed DNA polymerase activity;		-	-
NW_005393461.1	+	1030840	1030877	similarity	NW_005393461.1	1030876	1030936	+	20.3	Target "Motif:BOV-A2" 49 111	-	-	GO:0016021~integral component of membrane;GO:0016192~vesicle-mediated transport;		-	-
NW_005393461.1	+	1030898	1030930	similarity	NW_005393461.1	1030876	1030936	+	20.3	Target "Motif:BOV-A2" 49 111	-	-	GO:0016021~integral component of membrane;GO:0016192~vesicle-mediated transport;		-	-
NW_005393072.1	+	137988	138017	similarity	NW_005393072.1	137808	139141	+	34.8	Target "Motif:MER52-int" 3363 4704	-	-	GO:0003677~DNA binding;GO:0003723~RNA binding;GO:0003887~DNA-directed DNA polymerase activity;GO:0003964~RNA-directed DNA polymerase activity;GO:0004190~aspartic-type endopeptidase activity;GO:0004523~RNA-DNA hybrid ribonuclease activity;GO:0006310~DNA recombination;GO:0008270~zinc ion binding;GO:0015074~DNA integration;GO:0016020~membrane;GO:0019013~viral nucleocapsid;GO:0020002~host cell plasma…		-	-
NW_005393072.1	+	138363	138412	similarity	NW_005393072.1	137808	139141	+	34.8	Target "Motif:MER52-int" 3363 4704	-	-	GO:0003677~DNA binding;GO:0003723~RNA binding;GO:0003887~DNA-directed DNA polymerase activity;GO:0003964~RNA-directed DNA polymerase activity;GO:0004190~aspartic-type endopeptidase activity;GO:0004523~RNA-DNA hybrid ribonuclease activity;GO:0006310~DNA recombination;GO:0008270~zinc ion binding;GO:0015074~DNA integration;GO:0016020~membrane;GO:0019013~viral nucleocapsid;GO:0020002~host cell plasma…		-	-
NW_005393066.1	+	3480482	3480514	similarity	NW_005393066.1	3480348	3480544	+	15.6	Target "Motif:CHR-2A" 1 195	-	-	GO:0001843~neural tube closure;GO:0004252~serine-type endopeptidase activity;GO:0019897~extrinsic component of plasma membrane;GO:0030216~keratinocyte differentiation;GO:0060672~epithelial cell morphogenesis involved in placental branching;GO:0070062~extracellular exosome;		-	-
NW_005393066.1	+	3480518	3480550	similarity	NW_005393066.1	3480348	3480544	+	15.6	Target "Motif:CHR-2A" 1 195	-	-	GO:0001843~neural tube closure;GO:0004252~serine-type endopeptidase activity;GO:0019897~extrinsic component of plasma membrane;GO:0030216~keratinocyte differentiation;GO:0060672~epithelial cell morphogenesis involved in placental branching;GO:0070062~extracellular exosome;		-	-
NW_005393066.1	-	3479855	3479956	gene	NW_005393066.1	3293676	3756983	-	.	ID=gene2692;Name=FHOD3;Dbxref=GeneID:102279980;gbkey=Gene;gene=FHOD3;part=1%2F1	-	-	GO:0005865~striated muscle thin filament;GO:0030017~sarcomere;GO:0030018~Z disc;GO:0030837~negative regulation of actin filament polymerization;GO:0045214~sarcomere organization;GO:0051639~actin filament network formation;GO:0055003~cardiac myofibril assembly;		-	-
NW_005393066.1	-	3480455	3480732	gene	NW_005393066.1	3293676	3756983	-	.	ID=gene2692;Name=FHOD3;Dbxref=GeneID:102279980;gbkey=Gene;gene=FHOD3;part=1%2F1	-	-	GO:0005865~striated muscle thin filament;GO:0030017~sarcomere;GO:0030018~Z disc;GO:0030837~negative regulation of actin filament polymerization;GO:0045214~sarcomere organization;GO:0051639~actin filament network formation;GO:0055003~cardiac myofibril assembly;		-	-
NW_005393066.1	-	3480749	3480822	gene	NW_005393066.1	3293676	3756983	-	.	ID=gene2692;Name=FHOD3;Dbxref=GeneID:102279980;gbkey=Gene;gene=FHOD3;part=1%2F1	-	-	GO:0005865~striated muscle thin filament;GO:0030017~sarcomere;GO:0030018~Z disc;GO:0030837~negative regulation of actin filament polymerization;GO:0045214~sarcomere organization;GO:0051639~actin filament network formation;GO:0055003~cardiac myofibril assembly;		-	-
NW_005393066.1	-	4761124	4761194	gene	NW_005393066.1	4761077	4765660	-	.	ID=gene2706;Name=ZNF397;Dbxref=GeneID:102275094;gbkey=Gene;gene=ZNF397;part=1%2F1	KRAB	KRAB domain-containing zinc finger protein	GO:0003676~nucleic acid binding;GO:0003677~DNA binding;GO:0003700~transcription factor activity, sequence-specific DNA binding;GO:0005634~nucleus;GO:0006351~transcription, DNA-templated;GO:0006355~regulation of transcription, DNA-templated;GO:0046872~metal ion binding;		K09228	-
NW_005393066.1	-	4761198	4761286	gene	NW_005393066.1	4761077	4765660	-	.	ID=gene2706;Name=ZNF397;Dbxref=GeneID:102275094;gbkey=Gene;gene=ZNF397;part=1%2F1	KRAB	KRAB domain-containing zinc finger protein	GO:0003676~nucleic acid binding;GO:0003677~DNA binding;GO:0003700~transcription factor activity, sequence-specific DNA binding;GO:0005634~nucleus;GO:0006351~transcription, DNA-templated;GO:0006355~regulation of transcription, DNA-templated;GO:0046872~metal ion binding;		K09228	-
NW_005393066.1	-	4761289	4761353	gene	NW_005393066.1	4761077	4765660	-	.	ID=gene2706;Name=ZNF397;Dbxref=GeneID:102275094;gbkey=Gene;gene=ZNF397;part=1%2F1	KRAB	KRAB domain-containing zinc finger protein	GO:0003676~nucleic acid binding;GO:0003677~DNA binding;GO:0003700~transcription factor activity, sequence-specific DNA binding;GO:0005634~nucleus;GO:0006351~transcription, DNA-templated;GO:0006355~regulation of transcription, DNA-templated;GO:0046872~metal ion binding;		K09228	-
NW_005393066.1	-	4761357	4761454	gene	NW_005393066.1	4761077	4765660	-	.	ID=gene2706;Name=ZNF397;Dbxref=GeneID:102275094;gbkey=Gene;gene=ZNF397;part=1%2F1	KRAB	KRAB domain-containing zinc finger protein	GO:0003676~nucleic acid binding;GO:0003677~DNA binding;GO:0003700~transcription factor activity, sequence-specific DNA binding;GO:0005634~nucleus;GO:0006351~transcription, DNA-templated;GO:0006355~regulation of transcription, DNA-templated;GO:0046872~metal ion binding;		K09228	-
NW_005393066.1	-	4761596	4761701	gene	NW_005393066.1	4761077	4765660	-	.	ID=gene2706;Name=ZNF397;Dbxref=GeneID:102275094;gbkey=Gene;gene=ZNF397;part=1%2F1	KRAB	KRAB domain-containing zinc finger protein	GO:0003676~nucleic acid binding;GO:0003677~DNA binding;GO:0003700~transcription factor activity, sequence-specific DNA binding;GO:0005634~nucleus;GO:0006351~transcription, DNA-templated;GO:0006355~regulation of transcription, DNA-templated;GO:0046872~metal ion binding;		K09228	-
NW_005393066.1	-	4761997	4762050	gene	NW_005393066.1	4761077	4765660	-	.	ID=gene2706;Name=ZNF397;Dbxref=GeneID:102275094;gbkey=Gene;gene=ZNF397;part=1%2F1	KRAB	KRAB domain-containing zinc finger protein	GO:0003676~nucleic acid binding;GO:0003677~DNA binding;GO:0003700~transcription factor activity, sequence-specific DNA binding;GO:0005634~nucleus;GO:0006351~transcription, DNA-templated;GO:0006355~regulation of transcription, DNA-templated;GO:0046872~metal ion binding;		K09228	-
NW_005393066.1	-	4762072	4762123	gene	NW_005393066.1	4761077	4765660	-	.	ID=gene2706;Name=ZNF397;Dbxref=GeneID:102275094;gbkey=Gene;gene=ZNF397;part=1%2F1	KRAB	KRAB domain-containing zinc finger protein	GO:0003676~nucleic acid binding;GO:0003677~DNA binding;GO:0003700~transcription factor activity, sequence-specific DNA binding;GO:0005634~nucleus;GO:0006351~transcription, DNA-templated;GO:0006355~regulation of transcription, DNA-templated;GO:0046872~metal ion binding;		K09228	-
NW_005393064.1	+	26886	26954	similarity	NW_005393064.1	26925	27101	+	23.2	Target "Motif:L1_Art" 2333 2530	MED30	mediator of RNA polymerase II transcription subunit 30	GO:0001104~RNA polymerase II transcription cofactor activity;GO:0004872~receptor activity;GO:0006367~transcription initiation from RNA polymerase II promoter;GO:0016592~mediator complex;GO:0019827~stem cell maintenance;GO:0030521~androgen receptor signaling pathway;GO:0045893~positive regulation of transcription, DNA-templated;		K15143	ko04919~Thyroid hormone signaling pathway;
NW_005393064.1	-	27427	27464	similarity	NW_005393064.1	27262	27667	-	18	Target "Motif:BovB" 3345 3834	-	-	GO:0003964~RNA-directed DNA polymerase activity;		-	-
NW_005393064.1	-	27474	27589	similarity	NW_005393064.1	27262	27667	-	18	Target "Motif:BovB" 3345 3834	-	-	GO:0003964~RNA-directed DNA polymerase activity;		-	-
NW_005393064.1	-	28270	28305	similarity	NW_005393064.1	28154	28378	-	12.9	Target "Motif:Bov-tA1" 1 224	-	-	GO:0001518~voltage-gated sodium channel complex;GO:0005248~voltage-gated sodium channel activity;		-	-
NW_005393062.1	+	43214	43428	gene	NW_005393062.1	15492	43763	+	.	ID=gene2664;Name=DRAXIN;Dbxref=GeneID:102286153;gbkey=Gene;gene=DRAXIN;part=1%2F1	-	-	GO:0005576~extracellular region;GO:0007411~axon guidance;GO:0016055~Wnt signaling pathway;GO:0021516~dorsal spinal cord development;GO:0021528~commissural neuron differentiation in spinal cord;GO:0030517~negative regulation of axon extension;GO:0030900~forebrain development;GO:0043524~negative regulation of neuron apoptotic process;GO:0090090~negative regulation of canonical Wnt signaling pathway;		-	-
NW_005393062.1	+	43444	43535	gene	NW_005393062.1	15492	43763	+	.	ID=gene2664;Name=DRAXIN;Dbxref=GeneID:102286153;gbkey=Gene;gene=DRAXIN;part=1%2F1	-	-	GO:0005576~extracellular region;GO:0007411~axon guidance;GO:0016055~Wnt signaling pathway;GO:0021516~dorsal spinal cord development;GO:0021528~commissural neuron differentiation in spinal cord;GO:0030517~negative regulation of axon extension;GO:0030900~forebrain development;GO:0043524~negative regulation of neuron apoptotic process;GO:0090090~negative regulation of canonical Wnt signaling pathway;		-	-
NW_005393062.1	+	43642	43780	gene	NW_005393062.1	15492	43763	+	.	ID=gene2664;Name=DRAXIN;Dbxref=GeneID:102286153;gbkey=Gene;gene=DRAXIN;part=1%2F1	-	-	GO:0005576~extracellular region;GO:0007411~axon guidance;GO:0016055~Wnt signaling pathway;GO:0021516~dorsal spinal cord development;GO:0021528~commissural neuron differentiation in spinal cord;GO:0030517~negative regulation of axon extension;GO:0030900~forebrain development;GO:0043524~negative regulation of neuron apoptotic process;GO:0090090~negative regulation of canonical Wnt signaling pathway;		-	-
NW_005393236.1	+	76996	77029	similarity	NW_005393236.1	76605	78023	+	34.9	Target "Motif:MER52-int" 3605 5028	-	-	GO:0003676~nucleic acid binding;GO:0003964~RNA-directed DNA polymerase activity;GO:0004190~aspartic-type endopeptidase activity;GO:0004523~RNA-DNA hybrid ribonuclease activity;GO:0006310~DNA recombination;GO:0015074~DNA integration;GO:0046718~viral entry into host cell;GO:0075713~establishment of integrated proviral latency;		-	-
NW_005393236.1	+	77478	77517	similarity	NW_005393236.1	76605	78023	+	34.9	Target "Motif:MER52-int" 3605 5028	-	-	GO:0003676~nucleic acid binding;GO:0003964~RNA-directed DNA polymerase activity;GO:0004190~aspartic-type endopeptidase activity;GO:0004523~RNA-DNA hybrid ribonuclease activity;GO:0006310~DNA recombination;GO:0015074~DNA integration;GO:0046718~viral entry into host cell;GO:0075713~establishment of integrated proviral latency;		-	-
NW_005393236.1	+	77876	77942	similarity	NW_005393236.1	76605	78023	+	34.9	Target "Motif:MER52-int" 3605 5028	-	-	GO:0003676~nucleic acid binding;GO:0003964~RNA-directed DNA polymerase activity;GO:0004190~aspartic-type endopeptidase activity;GO:0004523~RNA-DNA hybrid ribonuclease activity;GO:0006310~DNA recombination;GO:0015074~DNA integration;GO:0046718~viral entry into host cell;GO:0075713~establishment of integrated proviral latency;		-	-
NW_005392814.1	+	78385	78464	similarity	NW_005392814.1	78209	78403	+	12.9	Target "Motif:Bov-tA2" 5 200	-	-	GO:0016491~oxidoreductase activity;		-	-
NW_005392895.1	-	780335	780405	gene	NW_005392895.1	780055	803369	-	.	ID=gene707;Name=ZNF18;Dbxref=GeneID:102285375;gbkey=Gene;gene=ZNF18;part=1%2F1	ZKSCAN	KRAB and SCAN domains-containing zinc finger protein	GO:0000981~RNA polymerase II transcription factor activity, sequence-specific DNA binding;GO:0003677~DNA binding;GO:0005634~nucleus;GO:0006351~transcription, DNA-templated;GO:0006357~regulation of transcription from RNA polymerase II promoter;GO:0046872~metal ion binding;		K09229	-
NW_005392895.1	-	780852	780895	gene	NW_005392895.1	780055	803369	-	.	ID=gene707;Name=ZNF18;Dbxref=GeneID:102285375;gbkey=Gene;gene=ZNF18;part=1%2F1	ZKSCAN	KRAB and SCAN domains-containing zinc finger protein	GO:0000981~RNA polymerase II transcription factor activity, sequence-specific DNA binding;GO:0003677~DNA binding;GO:0005634~nucleus;GO:0006351~transcription, DNA-templated;GO:0006357~regulation of transcription from RNA polymerase II promoter;GO:0046872~metal ion binding;		K09229	-
NW_005392895.1	-	781193	781287	gene	NW_005392895.1	780055	803369	-	.	ID=gene707;Name=ZNF18;Dbxref=GeneID:102285375;gbkey=Gene;gene=ZNF18;part=1%2F1	ZKSCAN	KRAB and SCAN domains-containing zinc finger protein	GO:0000981~RNA polymerase II transcription factor activity, sequence-specific DNA binding;GO:0003677~DNA binding;GO:0005634~nucleus;GO:0006351~transcription, DNA-templated;GO:0006357~regulation of transcription from RNA polymerase II promoter;GO:0046872~metal ion binding;		K09229	-
NW_005393054.1	+	920436	920589	similarity	NW_005393054.1	920528	920682	+	27.6	Target "Motif:MER31-int" 3628 3782	-	-	GO:0003676~nucleic acid binding;GO:0003964~RNA-directed DNA polymerase activity;GO:0004190~aspartic-type endopeptidase activity;GO:0004523~RNA-DNA hybrid ribonuclease activity;GO:0006310~DNA recombination;GO:0015074~DNA integration;GO:0046718~viral entry into host cell;GO:0075713~establishment of integrated proviral latency;		-	-
NW_005393129.1	-	91813	91878	gene	NW_005393129.1	91231	105282	-	.	ID=gene3280;Name=LOC102266814;Dbxref=GeneID:102266814;gbkey=Gene;gene=LOC102266814;part=1%2F1	KRAB	KRAB domain-containing zinc finger protein	GO:0003676~nucleic acid binding;GO:0003677~DNA binding;GO:0003700~transcription factor activity, sequence-specific DNA binding;GO:0005622~intracellular;GO:0005634~nucleus;GO:0006351~transcription, DNA-templated;GO:0006355~regulation of transcription, DNA-templated;GO:0046872~metal ion binding;GO:0070062~extracellular exosome;		K09228	-
NW_005393129.1	-	92002	92036	gene	NW_005393129.1	91231	105282	-	.	ID=gene3280;Name=LOC102266814;Dbxref=GeneID:102266814;gbkey=Gene;gene=LOC102266814;part=1%2F1	KRAB	KRAB domain-containing zinc finger protein	GO:0003676~nucleic acid binding;GO:0003677~DNA binding;GO:0003700~transcription factor activity, sequence-specific DNA binding;GO:0005622~intracellular;GO:0005634~nucleus;GO:0006351~transcription, DNA-templated;GO:0006355~regulation of transcription, DNA-templated;GO:0046872~metal ion binding;GO:0070062~extracellular exosome;		K09228	-
NW_005393129.1	-	92389	92578	gene	NW_005393129.1	91231	105282	-	.	ID=gene3280;Name=LOC102266814;Dbxref=GeneID:102266814;gbkey=Gene;gene=LOC102266814;part=1%2F1	KRAB	KRAB domain-containing zinc finger protein	GO:0003676~nucleic acid binding;GO:0003677~DNA binding;GO:0003700~transcription factor activity, sequence-specific DNA binding;GO:0005622~intracellular;GO:0005634~nucleus;GO:0006351~transcription, DNA-templated;GO:0006355~regulation of transcription, DNA-templated;GO:0046872~metal ion binding;GO:0070062~extracellular exosome;		K09228	-
NW_005393129.1	-	92592	92651	gene	NW_005393129.1	91231	105282	-	.	ID=gene3280;Name=LOC102266814;Dbxref=GeneID:102266814;gbkey=Gene;gene=LOC102266814;part=1%2F1	KRAB	KRAB domain-containing zinc finger protein	GO:0003676~nucleic acid binding;GO:0003677~DNA binding;GO:0003700~transcription factor activity, sequence-specific DNA binding;GO:0005622~intracellular;GO:0005634~nucleus;GO:0006351~transcription, DNA-templated;GO:0006355~regulation of transcription, DNA-templated;GO:0046872~metal ion binding;GO:0070062~extracellular exosome;		K09228	-
NW_005393129.1	-	92754	92795	gene	NW_005393129.1	91231	105282	-	.	ID=gene3280;Name=LOC102266814;Dbxref=GeneID:102266814;gbkey=Gene;gene=LOC102266814;part=1%2F1	KRAB	KRAB domain-containing zinc finger protein	GO:0003676~nucleic acid binding;GO:0003677~DNA binding;GO:0003700~transcription factor activity, sequence-specific DNA binding;GO:0005622~intracellular;GO:0005634~nucleus;GO:0006351~transcription, DNA-templated;GO:0006355~regulation of transcription, DNA-templated;GO:0046872~metal ion binding;GO:0070062~extracellular exosome;		K09228	-
NW_005393036.1	-	68789	68855	gene	NW_005393036.1	14911	343968	-	.	ID=gene2428;Name=ADAMTS17;Dbxref=GeneID:102283730;gbkey=Gene;gene=ADAMTS17;part=1%2F1;partial=true	ADAMTS17	a disintegrin and metalloproteinase with thrombospondin motifs 17	GO:0004222~metalloendopeptidase activity;GO:0005578~proteinaceous extracellular matrix;GO:0007229~integrin-mediated signaling pathway;GO:0008270~zinc ion binding;		K08631	-
NW_005393036.1	-	68910	69000	gene	NW_005393036.1	14911	343968	-	.	ID=gene2428;Name=ADAMTS17;Dbxref=GeneID:102283730;gbkey=Gene;gene=ADAMTS17;part=1%2F1;partial=true	ADAMTS17	a disintegrin and metalloproteinase with thrombospondin motifs 17	GO:0004222~metalloendopeptidase activity;GO:0005578~proteinaceous extracellular matrix;GO:0007229~integrin-mediated signaling pathway;GO:0008270~zinc ion binding;		K08631	-
NW_005393036.1	-	69006	69034	gene	NW_005393036.1	14911	343968	-	.	ID=gene2428;Name=ADAMTS17;Dbxref=GeneID:102283730;gbkey=Gene;gene=ADAMTS17;part=1%2F1;partial=true	ADAMTS17	a disintegrin and metalloproteinase with thrombospondin motifs 17	GO:0004222~metalloendopeptidase activity;GO:0005578~proteinaceous extracellular matrix;GO:0007229~integrin-mediated signaling pathway;GO:0008270~zinc ion binding;		K08631	-
NW_005392905.1	-	46651	46690	gene	NW_005392905.1	1175	148306	-	.	ID=gene821;Name=DOCK11;Dbxref=GeneID:102274242;gbkey=Gene;gene=DOCK11;part=1%2F1;partial=true	-	-	GO:0005089~Rho guanyl-nucleotide exchange factor activity;GO:0005622~intracellular;GO:0005829~cytosol;GO:0007264~small GTPase mediated signal transduction;GO:0007596~blood coagulation;		-	-
NW_005392905.1	-	47013	47064	gene	NW_005392905.1	1175	148306	-	.	ID=gene821;Name=DOCK11;Dbxref=GeneID:102274242;gbkey=Gene;gene=DOCK11;part=1%2F1;partial=true	-	-	GO:0005089~Rho guanyl-nucleotide exchange factor activity;GO:0005622~intracellular;GO:0005829~cytosol;GO:0007264~small GTPase mediated signal transduction;GO:0007596~blood coagulation;		-	-
NW_005393165.1	+	35343	35486	gene	NW_005393165.1	35098	36928	+	.	ID=gene3635;Name=LOC102284110;Dbxref=GeneID:102284110;gbkey=Gene;gene=LOC102284110;part=1%2F1;pseudo=true	-	-	GO:0003676~nucleic acid binding;GO:0003964~RNA-directed DNA polymerase activity;GO:0004190~aspartic-type endopeptidase activity;GO:0004523~RNA-DNA hybrid ribonuclease activity;GO:0006310~DNA recombination;GO:0015074~DNA integration;GO:0019031~viral envelope;GO:0046718~viral entry into host cell;GO:0075713~establishment of integrated proviral latency;		-	-
NW_005393165.1	+	35797	35863	gene	NW_005393165.1	35098	36928	+	.	ID=gene3635;Name=LOC102284110;Dbxref=GeneID:102284110;gbkey=Gene;gene=LOC102284110;part=1%2F1;pseudo=true	-	-	GO:0003676~nucleic acid binding;GO:0003964~RNA-directed DNA polymerase activity;GO:0004190~aspartic-type endopeptidase activity;GO:0004523~RNA-DNA hybrid ribonuclease activity;GO:0006310~DNA recombination;GO:0015074~DNA integration;GO:0019031~viral envelope;GO:0046718~viral entry into host cell;GO:0075713~establishment of integrated proviral latency;		-	-
NW_005393165.1	+	36397	36462	gene	NW_005393165.1	35098	36928	+	.	ID=gene3635;Name=LOC102284110;Dbxref=GeneID:102284110;gbkey=Gene;gene=LOC102284110;part=1%2F1;pseudo=true	-	-	GO:0003676~nucleic acid binding;GO:0003964~RNA-directed DNA polymerase activity;GO:0004190~aspartic-type endopeptidase activity;GO:0004523~RNA-DNA hybrid ribonuclease activity;GO:0006310~DNA recombination;GO:0015074~DNA integration;GO:0019031~viral envelope;GO:0046718~viral entry into host cell;GO:0075713~establishment of integrated proviral latency;		-	-
NW_005393165.1	+	36531	36593	gene	NW_005393165.1	35098	36928	+	.	ID=gene3635;Name=LOC102284110;Dbxref=GeneID:102284110;gbkey=Gene;gene=LOC102284110;part=1%2F1;pseudo=true	-	-	GO:0003676~nucleic acid binding;GO:0003964~RNA-directed DNA polymerase activity;GO:0004190~aspartic-type endopeptidase activity;GO:0004523~RNA-DNA hybrid ribonuclease activity;GO:0006310~DNA recombination;GO:0015074~DNA integration;GO:0019031~viral envelope;GO:0046718~viral entry into host cell;GO:0075713~establishment of integrated proviral latency;		-	-
NW_005393165.1	+	36695	36726	gene	NW_005393165.1	35098	36928	+	.	ID=gene3635;Name=LOC102284110;Dbxref=GeneID:102284110;gbkey=Gene;gene=LOC102284110;part=1%2F1;pseudo=true	-	-	GO:0003676~nucleic acid binding;GO:0003964~RNA-directed DNA polymerase activity;GO:0004190~aspartic-type endopeptidase activity;GO:0004523~RNA-DNA hybrid ribonuclease activity;GO:0006310~DNA recombination;GO:0015074~DNA integration;GO:0019031~viral envelope;GO:0046718~viral entry into host cell;GO:0075713~establishment of integrated proviral latency;		-	-
NW_005393137.1	+	3121297	3121424	similarity	NW_005393137.1	3121420	3121617	+	11.2	Target "Motif:Bov-tA3" 10 213	-	-	GO:0005545~1-phosphatidylinositol binding;GO:0005886~plasma membrane;GO:0005905~coated pit;GO:0007268~synaptic transmission;GO:0030136~clathrin-coated vesicle;GO:0048268~clathrin coat assembly;GO:2000369~regulation of clathrin-mediated endocytosis;		-	-
NW_005393137.1	+	3121533	3121577	similarity	NW_005393137.1	3121420	3121617	+	11.2	Target "Motif:Bov-tA3" 10 213	-	-	GO:0005545~1-phosphatidylinositol binding;GO:0005886~plasma membrane;GO:0005905~coated pit;GO:0007268~synaptic transmission;GO:0030136~clathrin-coated vesicle;GO:0048268~clathrin coat assembly;GO:2000369~regulation of clathrin-mediated endocytosis;		-	-
NW_005393137.1	+	3121580	3121847	similarity	NW_005393137.1	3121420	3121617	+	11.2	Target "Motif:Bov-tA3" 10 213	-	-	GO:0005545~1-phosphatidylinositol binding;GO:0005886~plasma membrane;GO:0005905~coated pit;GO:0007268~synaptic transmission;GO:0030136~clathrin-coated vesicle;GO:0048268~clathrin coat assembly;GO:2000369~regulation of clathrin-mediated endocytosis;		-	-
NW_005393137.1	+	3138377	3138474	similarity	NW_005393137.1	3138404	3138686	+	20.5	Target "Motif:BovB" 826 1117	-	-	GO:0005634~nucleus;GO:0005737~cytoplasm;		-	-
NW_005393137.1	+	3138495	3138597	similarity	NW_005393137.1	3138404	3138686	+	20.5	Target "Motif:BovB" 826 1117	-	-	GO:0005634~nucleus;GO:0005737~cytoplasm;		-	-
NW_005393137.1	+	3138612	3138739	similarity	NW_005393137.1	3138404	3138686	+	20.5	Target "Motif:BovB" 826 1117	-	-	GO:0005634~nucleus;GO:0005737~cytoplasm;		-	-
NW_005393137.1	-	3101162	3101296	similarity	NW_005393137.1	3101271	3101487	-	13.9	Target "Motif:Bov-tA1" 1 216	-	-	GO:0003676~nucleic acid binding;GO:0005622~intracellular;GO:0006355~regulation of transcription, DNA-templated;GO:0046872~metal ion binding;		-	-
NW_005393137.1	-	3111294	3111350	similarity	NW_005393137.1	3111316	3111527	-	15	Target "Motif:Bov-tA2" 5 206	-	-	GO:0005545~1-phosphatidylinositol binding;GO:0005886~plasma membrane;GO:0005905~coated pit;GO:0007268~synaptic transmission;GO:0030136~clathrin-coated vesicle;GO:0048268~clathrin coat assembly;GO:2000369~regulation of clathrin-mediated endocytosis;		-	-
NW_005393137.1	-	3111359	3111401	similarity	NW_005393137.1	3111316	3111527	-	15	Target "Motif:Bov-tA2" 5 206	-	-	GO:0005545~1-phosphatidylinositol binding;GO:0005886~plasma membrane;GO:0005905~coated pit;GO:0007268~synaptic transmission;GO:0030136~clathrin-coated vesicle;GO:0048268~clathrin coat assembly;GO:2000369~regulation of clathrin-mediated endocytosis;		-	-
NW_005393137.1	-	3111745	3111777	similarity	NW_005393137.1	3111725	3111842	-	18.6	Target "Motif:Bov-tA2" 6 123	-	-	GO:0004672~protein kinase activity;GO:0005524~ATP binding;GO:0005622~intracellular;GO:0035556~intracellular signal transduction;		-	-
NW_005393137.1	-	3113602	3113684	similarity	NW_005393137.1	3113614	3113787	-	14.4	Target "Motif:Bov-tA2" 9 192	-	-	GO:0005737~cytoplasm;GO:0005829~cytosol;GO:0006457~protein folding;GO:0010608~posttranscriptional regulation of gene expression;GO:0019887~protein kinase regulator activity;GO:0031072~heat shock protein binding;GO:0050821~protein stabilization;GO:0051082~unfolded protein binding;GO:0051087~chaperone binding;GO:0060334~regulation of interferon-gamma-mediated signaling pathway;GO:0060338~regulation…		-	-
NW_005392842.1	+	1558916	1558945	gene	NW_005392842.1	1528153	1563368	+	.	ID=gene311;Name=LOC102285014;Dbxref=GeneID:102285014;gbkey=Gene;gene=LOC102285014;part=1%2F1;pseudo=true	-	-	GO:0003677~DNA binding;GO:0003887~DNA-directed DNA polymerase activity;GO:0003964~RNA-directed DNA polymerase activity;GO:0004523~RNA-DNA hybrid ribonuclease activity;GO:0006310~DNA recombination;GO:0008270~zinc ion binding;GO:0015074~DNA integration;GO:0046718~viral entry into host cell;GO:0075713~establishment of integrated proviral latency;		-	-
NW_005392842.1	+	1559050	1559171	gene	NW_005392842.1	1528153	1563368	+	.	ID=gene311;Name=LOC102285014;Dbxref=GeneID:102285014;gbkey=Gene;gene=LOC102285014;part=1%2F1;pseudo=true	-	-	GO:0003677~DNA binding;GO:0003887~DNA-directed DNA polymerase activity;GO:0003964~RNA-directed DNA polymerase activity;GO:0004523~RNA-DNA hybrid ribonuclease activity;GO:0006310~DNA recombination;GO:0008270~zinc ion binding;GO:0015074~DNA integration;GO:0046718~viral entry into host cell;GO:0075713~establishment of integrated proviral latency;		-	-
NW_005392842.1	+	1561103	1561226	gene	NW_005392842.1	1528153	1563368	+	.	ID=gene311;Name=LOC102285014;Dbxref=GeneID:102285014;gbkey=Gene;gene=LOC102285014;part=1%2F1;pseudo=true	-	-	GO:0003677~DNA binding;GO:0003887~DNA-directed DNA polymerase activity;GO:0003964~RNA-directed DNA polymerase activity;GO:0004523~RNA-DNA hybrid ribonuclease activity;GO:0006310~DNA recombination;GO:0008270~zinc ion binding;GO:0015074~DNA integration;GO:0046718~viral entry into host cell;GO:0075713~establishment of integrated proviral latency;		-	-
NW_005392842.1	+	1562453	1562496	gene	NW_005392842.1	1528153	1563368	+	.	ID=gene311;Name=LOC102285014;Dbxref=GeneID:102285014;gbkey=Gene;gene=LOC102285014;part=1%2F1;pseudo=true	-	-	GO:0003677~DNA binding;GO:0003887~DNA-directed DNA polymerase activity;GO:0003964~RNA-directed DNA polymerase activity;GO:0004523~RNA-DNA hybrid ribonuclease activity;GO:0006310~DNA recombination;GO:0008270~zinc ion binding;GO:0015074~DNA integration;GO:0046718~viral entry into host cell;GO:0075713~establishment of integrated proviral latency;		-	-
NW_005392842.1	+	1563133	1563176	gene	NW_005392842.1	1528153	1563368	+	.	ID=gene311;Name=LOC102285014;Dbxref=GeneID:102285014;gbkey=Gene;gene=LOC102285014;part=1%2F1;pseudo=true	-	-	GO:0003677~DNA binding;GO:0003887~DNA-directed DNA polymerase activity;GO:0003964~RNA-directed DNA polymerase activity;GO:0004523~RNA-DNA hybrid ribonuclease activity;GO:0006310~DNA recombination;GO:0008270~zinc ion binding;GO:0015074~DNA integration;GO:0046718~viral entry into host cell;GO:0075713~establishment of integrated proviral latency;		-	-
NW_005393103.1	-	1060759	1060815	gene	NW_005393103.1	991239	1183831	-	.	ID=gene3017;Name=LOC102282520;Dbxref=GeneID:102282520;gbkey=Gene;gene=LOC102282520;part=1%2F1;pseudo=true	-	-	GO:0005634~nucleus;GO:0005737~cytoplasm;		-	-
NW_005393103.1	-	1061155	1061211	gene	NW_005393103.1	991239	1183831	-	.	ID=gene3017;Name=LOC102282520;Dbxref=GeneID:102282520;gbkey=Gene;gene=LOC102282520;part=1%2F1;pseudo=true	-	-	GO:0005634~nucleus;GO:0005737~cytoplasm;		-	-
NW_005393127.1	+	2010570	2010677	gene	NW_005393127.1	2009099	2014848	+	.	ID=gene3269;Name=ZHX3;Dbxref=GeneID:102264823;gbkey=Gene;gene=ZHX3;part=1%2F1	-	-	GO:0000122~negative regulation of transcription from RNA polymerase II promoter;GO:0003677~DNA binding;GO:0003700~transcription factor activity, sequence-specific DNA binding;GO:0003714~transcription corepressor activity;GO:0005634~nucleus;GO:0005654~nucleoplasm;GO:0006351~transcription, DNA-templated;GO:0030154~cell differentiation;GO:0042803~protein homodimerization activity;GO:0045669~positive…		-	-
NW_005393127.1	+	2010996	2011090	gene	NW_005393127.1	2009099	2014848	+	.	ID=gene3269;Name=ZHX3;Dbxref=GeneID:102264823;gbkey=Gene;gene=ZHX3;part=1%2F1	-	-	GO:0000122~negative regulation of transcription from RNA polymerase II promoter;GO:0003677~DNA binding;GO:0003700~transcription factor activity, sequence-specific DNA binding;GO:0003714~transcription corepressor activity;GO:0005634~nucleus;GO:0005654~nucleoplasm;GO:0006351~transcription, DNA-templated;GO:0030154~cell differentiation;GO:0042803~protein homodimerization activity;GO:0045669~positive…		-	-
NW_005393127.1	+	2011512	2011568	gene	NW_005393127.1	2009099	2014848	+	.	ID=gene3269;Name=ZHX3;Dbxref=GeneID:102264823;gbkey=Gene;gene=ZHX3;part=1%2F1	-	-	GO:0000122~negative regulation of transcription from RNA polymerase II promoter;GO:0003677~DNA binding;GO:0003700~transcription factor activity, sequence-specific DNA binding;GO:0003714~transcription corepressor activity;GO:0005634~nucleus;GO:0005654~nucleoplasm;GO:0006351~transcription, DNA-templated;GO:0030154~cell differentiation;GO:0042803~protein homodimerization activity;GO:0045669~positive…		-	-
NW_005393127.1	+	2011615	2011761	gene	NW_005393127.1	2009099	2014848	+	.	ID=gene3269;Name=ZHX3;Dbxref=GeneID:102264823;gbkey=Gene;gene=ZHX3;part=1%2F1	-	-	GO:0000122~negative regulation of transcription from RNA polymerase II promoter;GO:0003677~DNA binding;GO:0003700~transcription factor activity, sequence-specific DNA binding;GO:0003714~transcription corepressor activity;GO:0005634~nucleus;GO:0005654~nucleoplasm;GO:0006351~transcription, DNA-templated;GO:0030154~cell differentiation;GO:0042803~protein homodimerization activity;GO:0045669~positive…		-	-
NW_005393127.1	+	2011820	2011863	gene	NW_005393127.1	2009099	2014848	+	.	ID=gene3269;Name=ZHX3;Dbxref=GeneID:102264823;gbkey=Gene;gene=ZHX3;part=1%2F1	-	-	GO:0000122~negative regulation of transcription from RNA polymerase II promoter;GO:0003677~DNA binding;GO:0003700~transcription factor activity, sequence-specific DNA binding;GO:0003714~transcription corepressor activity;GO:0005634~nucleus;GO:0005654~nucleoplasm;GO:0006351~transcription, DNA-templated;GO:0030154~cell differentiation;GO:0042803~protein homodimerization activity;GO:0045669~positive…		-	-
NW_005393127.1	+	2013026	2013107	gene	NW_005393127.1	2009099	2014848	+	.	ID=gene3269;Name=ZHX3;Dbxref=GeneID:102264823;gbkey=Gene;gene=ZHX3;part=1%2F1	-	-	GO:0000122~negative regulation of transcription from RNA polymerase II promoter;GO:0003677~DNA binding;GO:0003700~transcription factor activity, sequence-specific DNA binding;GO:0003714~transcription corepressor activity;GO:0005634~nucleus;GO:0005654~nucleoplasm;GO:0006351~transcription, DNA-templated;GO:0030154~cell differentiation;GO:0042803~protein homodimerization activity;GO:0045669~positive…		-	-
NW_005393127.1	+	2013424	2013521	gene	NW_005393127.1	2009099	2014848	+	.	ID=gene3269;Name=ZHX3;Dbxref=GeneID:102264823;gbkey=Gene;gene=ZHX3;part=1%2F1	-	-	GO:0000122~negative regulation of transcription from RNA polymerase II promoter;GO:0003677~DNA binding;GO:0003700~transcription factor activity, sequence-specific DNA binding;GO:0003714~transcription corepressor activity;GO:0005634~nucleus;GO:0005654~nucleoplasm;GO:0006351~transcription, DNA-templated;GO:0030154~cell differentiation;GO:0042803~protein homodimerization activity;GO:0045669~positive…		-	-
NW_005393127.1	+	2013543	2013577	gene	NW_005393127.1	2009099	2014848	+	.	ID=gene3269;Name=ZHX3;Dbxref=GeneID:102264823;gbkey=Gene;gene=ZHX3;part=1%2F1	-	-	GO:0000122~negative regulation of transcription from RNA polymerase II promoter;GO:0003677~DNA binding;GO:0003700~transcription factor activity, sequence-specific DNA binding;GO:0003714~transcription corepressor activity;GO:0005634~nucleus;GO:0005654~nucleoplasm;GO:0006351~transcription, DNA-templated;GO:0030154~cell differentiation;GO:0042803~protein homodimerization activity;GO:0045669~positive…		-	-
NW_005393127.1	+	2013772	2013830	gene	NW_005393127.1	2009099	2014848	+	.	ID=gene3269;Name=ZHX3;Dbxref=GeneID:102264823;gbkey=Gene;gene=ZHX3;part=1%2F1	-	-	GO:0000122~negative regulation of transcription from RNA polymerase II promoter;GO:0003677~DNA binding;GO:0003700~transcription factor activity, sequence-specific DNA binding;GO:0003714~transcription corepressor activity;GO:0005634~nucleus;GO:0005654~nucleoplasm;GO:0006351~transcription, DNA-templated;GO:0030154~cell differentiation;GO:0042803~protein homodimerization activity;GO:0045669~positive…		-	-
NW_005393127.1	+	2014116	2014164	gene	NW_005393127.1	2009099	2014848	+	.	ID=gene3269;Name=ZHX3;Dbxref=GeneID:102264823;gbkey=Gene;gene=ZHX3;part=1%2F1	-	-	GO:0000122~negative regulation of transcription from RNA polymerase II promoter;GO:0003677~DNA binding;GO:0003700~transcription factor activity, sequence-specific DNA binding;GO:0003714~transcription corepressor activity;GO:0005634~nucleus;GO:0005654~nucleoplasm;GO:0006351~transcription, DNA-templated;GO:0030154~cell differentiation;GO:0042803~protein homodimerization activity;GO:0045669~positive…		-	-
NW_005393127.1	+	2014591	2014690	gene	NW_005393127.1	2009099	2014848	+	.	ID=gene3269;Name=ZHX3;Dbxref=GeneID:102264823;gbkey=Gene;gene=ZHX3;part=1%2F1	-	-	GO:0000122~negative regulation of transcription from RNA polymerase II promoter;GO:0003677~DNA binding;GO:0003700~transcription factor activity, sequence-specific DNA binding;GO:0003714~transcription corepressor activity;GO:0005634~nucleus;GO:0005654~nucleoplasm;GO:0006351~transcription, DNA-templated;GO:0030154~cell differentiation;GO:0042803~protein homodimerization activity;GO:0045669~positive…		-	-
NW_005393904.1	+	1369099	1369258	similarity	NW_005393904.1	1368923	1369138	+	10.7	Target "Motif:Bov-tA2" 1 209	-	-	GO:0003676~nucleic acid binding;GO:0005622~intracellular;GO:0006355~regulation of transcription, DNA-templated;GO:0046872~metal ion binding;		-	-
NW_005393009.1	-	100082	100154	gene	NW_005393009.1	96337	103428	-	.	ID=gene2047;Name=ZNF623;Dbxref=GeneID:102264917;gbkey=Gene;gene=ZNF623;part=1%2F1	KRAB	KRAB domain-containing zinc finger protein	GO:0003676~nucleic acid binding;GO:0003677~DNA binding;GO:0005634~nucleus;GO:0006351~transcription, DNA-templated;GO:0006355~regulation of transcription, DNA-templated;GO:0046872~metal ion binding;		K09228	-
NW_005393009.1	-	101336	101401	gene	NW_005393009.1	96337	103428	-	.	ID=gene2047;Name=ZNF623;Dbxref=GeneID:102264917;gbkey=Gene;gene=ZNF623;part=1%2F1	KRAB	KRAB domain-containing zinc finger protein	GO:0003676~nucleic acid binding;GO:0003677~DNA binding;GO:0005634~nucleus;GO:0006351~transcription, DNA-templated;GO:0006355~regulation of transcription, DNA-templated;GO:0046872~metal ion binding;		K09228	-
NW_005393009.1	-	101527	101622	gene	NW_005393009.1	96337	103428	-	.	ID=gene2047;Name=ZNF623;Dbxref=GeneID:102264917;gbkey=Gene;gene=ZNF623;part=1%2F1	KRAB	KRAB domain-containing zinc finger protein	GO:0003676~nucleic acid binding;GO:0003677~DNA binding;GO:0005634~nucleus;GO:0006351~transcription, DNA-templated;GO:0006355~regulation of transcription, DNA-templated;GO:0046872~metal ion binding;		K09228	-
NW_005393009.1	-	101713	101751	gene	NW_005393009.1	96337	103428	-	.	ID=gene2047;Name=ZNF623;Dbxref=GeneID:102264917;gbkey=Gene;gene=ZNF623;part=1%2F1	KRAB	KRAB domain-containing zinc finger protein	GO:0003676~nucleic acid binding;GO:0003677~DNA binding;GO:0005634~nucleus;GO:0006351~transcription, DNA-templated;GO:0006355~regulation of transcription, DNA-templated;GO:0046872~metal ion binding;		K09228	-
NW_005393009.1	-	102122	102184	gene	NW_005393009.1	96337	103428	-	.	ID=gene2047;Name=ZNF623;Dbxref=GeneID:102264917;gbkey=Gene;gene=ZNF623;part=1%2F1	KRAB	KRAB domain-containing zinc finger protein	GO:0003676~nucleic acid binding;GO:0003677~DNA binding;GO:0005634~nucleus;GO:0006351~transcription, DNA-templated;GO:0006355~regulation of transcription, DNA-templated;GO:0046872~metal ion binding;		K09228	-
NW_005393009.1	-	102387	102546	gene	NW_005393009.1	96337	103428	-	.	ID=gene2047;Name=ZNF623;Dbxref=GeneID:102264917;gbkey=Gene;gene=ZNF623;part=1%2F1	KRAB	KRAB domain-containing zinc finger protein	GO:0003676~nucleic acid binding;GO:0003677~DNA binding;GO:0005634~nucleus;GO:0006351~transcription, DNA-templated;GO:0006355~regulation of transcription, DNA-templated;GO:0046872~metal ion binding;		K09228	-
NW_005393009.1	-	102866	103024	gene	NW_005393009.1	96337	103428	-	.	ID=gene2047;Name=ZNF623;Dbxref=GeneID:102264917;gbkey=Gene;gene=ZNF623;part=1%2F1	KRAB	KRAB domain-containing zinc finger protein	GO:0003676~nucleic acid binding;GO:0003677~DNA binding;GO:0005634~nucleus;GO:0006351~transcription, DNA-templated;GO:0006355~regulation of transcription, DNA-templated;GO:0046872~metal ion binding;		K09228	-
NW_005393009.1	-	449571	449607	similarity	NW_005393009.1	449606	449926	-	31.5	Target "Motif:MER52-int" 3588 3907	-	-	GO:0003676~nucleic acid binding;GO:0003964~RNA-directed DNA polymerase activity;GO:0004190~aspartic-type endopeptidase activity;GO:0004523~RNA-DNA hybrid ribonuclease activity;GO:0006310~DNA recombination;GO:0015074~DNA integration;GO:0046718~viral entry into host cell;GO:0075713~establishment of integrated proviral latency;		-	-
NW_005393009.1	-	449920	449975	similarity	NW_005393009.1	449606	449926	-	31.5	Target "Motif:MER52-int" 3588 3907	-	-	GO:0003676~nucleic acid binding;GO:0003964~RNA-directed DNA polymerase activity;GO:0004190~aspartic-type endopeptidase activity;GO:0004523~RNA-DNA hybrid ribonuclease activity;GO:0006310~DNA recombination;GO:0015074~DNA integration;GO:0046718~viral entry into host cell;GO:0075713~establishment of integrated proviral latency;		-	-
NW_005393117.1	+	317706	317778	similarity	NW_005393117.1	317727	317942	+	17.1	Target "Motif:BovB" 3088 3323	-	-	GO:0003964~RNA-directed DNA polymerase activity;		-	-
NW_005393117.1	+	318044	318252	gene	NW_005393117.1	317932	319421	+	.	ID=gene3109;Name=LOC102285883;Dbxref=GeneID:102285883;gbkey=Gene;gene=LOC102285883;part=1%2F1;pseudo=true	E3.4.22.40, pepC	bleomycin hydrolase	GO:0000209~protein polyubiquitination;GO:0002474~antigen processing and presentation of peptide antigen via MHC class I;GO:0004177~aminopeptidase activity;GO:0004180~carboxypeptidase activity;GO:0004197~cysteine-type endopeptidase activity;GO:0005634~nucleus;GO:0005654~nucleoplasm;GO:0005737~cytoplasm;GO:0005829~cytosol;GO:0006508~proteolysis;GO:0008234~cysteine-type peptidase activity;GO:0009636…		K01372	-
NW_005393117.1	+	318338	318374	gene	NW_005393117.1	317932	319421	+	.	ID=gene3109;Name=LOC102285883;Dbxref=GeneID:102285883;gbkey=Gene;gene=LOC102285883;part=1%2F1;pseudo=true	E3.4.22.40, pepC	bleomycin hydrolase	GO:0000209~protein polyubiquitination;GO:0002474~antigen processing and presentation of peptide antigen via MHC class I;GO:0004177~aminopeptidase activity;GO:0004180~carboxypeptidase activity;GO:0004197~cysteine-type endopeptidase activity;GO:0005634~nucleus;GO:0005654~nucleoplasm;GO:0005737~cytoplasm;GO:0005829~cytosol;GO:0006508~proteolysis;GO:0008234~cysteine-type peptidase activity;GO:0009636…		K01372	-
NW_005393117.1	+	318376	318506	gene	NW_005393117.1	317932	319421	+	.	ID=gene3109;Name=LOC102285883;Dbxref=GeneID:102285883;gbkey=Gene;gene=LOC102285883;part=1%2F1;pseudo=true	E3.4.22.40, pepC	bleomycin hydrolase	GO:0000209~protein polyubiquitination;GO:0002474~antigen processing and presentation of peptide antigen via MHC class I;GO:0004177~aminopeptidase activity;GO:0004180~carboxypeptidase activity;GO:0004197~cysteine-type endopeptidase activity;GO:0005634~nucleus;GO:0005654~nucleoplasm;GO:0005737~cytoplasm;GO:0005829~cytosol;GO:0006508~proteolysis;GO:0008234~cysteine-type peptidase activity;GO:0009636…		K01372	-
NW_005393117.1	+	318515	318692	gene	NW_005393117.1	317932	319421	+	.	ID=gene3109;Name=LOC102285883;Dbxref=GeneID:102285883;gbkey=Gene;gene=LOC102285883;part=1%2F1;pseudo=true	E3.4.22.40, pepC	bleomycin hydrolase	GO:0000209~protein polyubiquitination;GO:0002474~antigen processing and presentation of peptide antigen via MHC class I;GO:0004177~aminopeptidase activity;GO:0004180~carboxypeptidase activity;GO:0004197~cysteine-type endopeptidase activity;GO:0005634~nucleus;GO:0005654~nucleoplasm;GO:0005737~cytoplasm;GO:0005829~cytosol;GO:0006508~proteolysis;GO:0008234~cysteine-type peptidase activity;GO:0009636…		K01372	-
NW_005393117.1	+	318750	318837	gene	NW_005393117.1	317932	319421	+	.	ID=gene3109;Name=LOC102285883;Dbxref=GeneID:102285883;gbkey=Gene;gene=LOC102285883;part=1%2F1;pseudo=true	E3.4.22.40, pepC	bleomycin hydrolase	GO:0000209~protein polyubiquitination;GO:0002474~antigen processing and presentation of peptide antigen via MHC class I;GO:0004177~aminopeptidase activity;GO:0004180~carboxypeptidase activity;GO:0004197~cysteine-type endopeptidase activity;GO:0005634~nucleus;GO:0005654~nucleoplasm;GO:0005737~cytoplasm;GO:0005829~cytosol;GO:0006508~proteolysis;GO:0008234~cysteine-type peptidase activity;GO:0009636…		K01372	-
NW_005393117.1	+	318838	318952	gene	NW_005393117.1	317932	319421	+	.	ID=gene3109;Name=LOC102285883;Dbxref=GeneID:102285883;gbkey=Gene;gene=LOC102285883;part=1%2F1;pseudo=true	E3.4.22.40, pepC	bleomycin hydrolase	GO:0000209~protein polyubiquitination;GO:0002474~antigen processing and presentation of peptide antigen via MHC class I;GO:0004177~aminopeptidase activity;GO:0004180~carboxypeptidase activity;GO:0004197~cysteine-type endopeptidase activity;GO:0005634~nucleus;GO:0005654~nucleoplasm;GO:0005737~cytoplasm;GO:0005829~cytosol;GO:0006508~proteolysis;GO:0008234~cysteine-type peptidase activity;GO:0009636…		K01372	-
NW_005393117.1	+	318962	319158	gene	NW_005393117.1	317932	319421	+	.	ID=gene3109;Name=LOC102285883;Dbxref=GeneID:102285883;gbkey=Gene;gene=LOC102285883;part=1%2F1;pseudo=true	E3.4.22.40, pepC	bleomycin hydrolase	GO:0000209~protein polyubiquitination;GO:0002474~antigen processing and presentation of peptide antigen via MHC class I;GO:0004177~aminopeptidase activity;GO:0004180~carboxypeptidase activity;GO:0004197~cysteine-type endopeptidase activity;GO:0005634~nucleus;GO:0005654~nucleoplasm;GO:0005737~cytoplasm;GO:0005829~cytosol;GO:0006508~proteolysis;GO:0008234~cysteine-type peptidase activity;GO:0009636…		K01372	-
NW_005393117.1	+	319175	319260	gene	NW_005393117.1	317932	319421	+	.	ID=gene3109;Name=LOC102285883;Dbxref=GeneID:102285883;gbkey=Gene;gene=LOC102285883;part=1%2F1;pseudo=true	E3.4.22.40, pepC	bleomycin hydrolase	GO:0000209~protein polyubiquitination;GO:0002474~antigen processing and presentation of peptide antigen via MHC class I;GO:0004177~aminopeptidase activity;GO:0004180~carboxypeptidase activity;GO:0004197~cysteine-type endopeptidase activity;GO:0005634~nucleus;GO:0005654~nucleoplasm;GO:0005737~cytoplasm;GO:0005829~cytosol;GO:0006508~proteolysis;GO:0008234~cysteine-type peptidase activity;GO:0009636…		K01372	-
NW_005393117.1	+	319266	319382	gene	NW_005393117.1	317932	319421	+	.	ID=gene3109;Name=LOC102285883;Dbxref=GeneID:102285883;gbkey=Gene;gene=LOC102285883;part=1%2F1;pseudo=true	E3.4.22.40, pepC	bleomycin hydrolase	GO:0000209~protein polyubiquitination;GO:0002474~antigen processing and presentation of peptide antigen via MHC class I;GO:0004177~aminopeptidase activity;GO:0004180~carboxypeptidase activity;GO:0004197~cysteine-type endopeptidase activity;GO:0005634~nucleus;GO:0005654~nucleoplasm;GO:0005737~cytoplasm;GO:0005829~cytosol;GO:0006508~proteolysis;GO:0008234~cysteine-type peptidase activity;GO:0009636…		K01372	-
NW_005393780.1	+	1394440	1394470	similarity	NW_005393780.1	1394424	1394613	+	15.4	Target "Motif:Bov-tA2" 5 210	-	-	GO:0003676~nucleic acid binding;GO:0005622~intracellular;GO:0006355~regulation of transcription, DNA-templated;GO:0046872~metal ion binding;		-	-
NW_005393780.1	+	1394475	1395812	similarity	NW_005393780.1	1394424	1394613	+	15.4	Target "Motif:Bov-tA2" 5 210	-	-	GO:0003676~nucleic acid binding;GO:0005622~intracellular;GO:0006355~regulation of transcription, DNA-templated;GO:0046872~metal ion binding;		-	-
NW_005393780.1	+	1411117	1411156	similarity	NW_005393780.1	1411039	1411169	+	11.9	Target "Motif:Bov-tA2" 16 209	-	-	GO:0001707~mesoderm formation;GO:0001726~ruffle;GO:0005730~nucleolus;GO:0005769~early endosome;GO:0005886~plasma membrane;GO:0005912~adherens junction;GO:0006469~negative regulation of protein kinase activity;GO:0007398~ectoderm development;GO:0008156~negative regulation of DNA replication;GO:0008285~negative regulation of cell proliferation;GO:0014010~Schwann cell proliferation;GO:0019898~extrin…		-	-
NW_005393780.1	+	1431869	1432003	similarity	NW_005393780.1	1431699	1431879	+	12.9	Target "Motif:Bov-tA1" 2 182	-	-	GO:0000975~regulatory region DNA binding;GO:0003700~transcription factor activity, sequence-specific DNA binding;		-	-
NW_005393780.1	+	1433928	1433968	similarity	NW_005393780.1	1432865	1433963	+	18.9	Target "Motif:BovB" 2668 3769	-	-	GO:0003964~RNA-directed DNA polymerase activity;		-	-
NW_005393780.1	+	1562722	1562809	similarity	NW_005393780.1	1562795	1562954	+	8.8	Target "Motif:Bov-tA3" 9 170	-	-	GO:0005545~1-phosphatidylinositol binding;GO:0005886~plasma membrane;GO:0005905~coated pit;GO:0007268~synaptic transmission;GO:0030136~clathrin-coated vesicle;GO:0048268~clathrin coat assembly;GO:2000369~regulation of clathrin-mediated endocytosis;		-	-
NW_005393780.1	-	1368703	1368876	similarity	NW_005393780.1	1368803	1368991	-	14.3	Target "Motif:Bov-tA2" 8 206	-	-	GO:0005545~1-phosphatidylinositol binding;GO:0005886~plasma membrane;GO:0005905~coated pit;GO:0007268~synaptic transmission;GO:0030136~clathrin-coated vesicle;GO:0048268~clathrin coat assembly;GO:2000369~regulation of clathrin-mediated endocytosis;		-	-
NW_005393780.1	-	1558382	1558416	similarity	NW_005393780.1	1558383	1559016	-	12.1	Target "Motif:BovB" 3160 3835	-	-	GO:0003964~RNA-directed DNA polymerase activity;		-	-
